# Supplementary material for: Homogeneous Nuclear Background for Mitochondrial Cline in Northern Range of Notochthamalus scabrosus
Source: G3 (Bethesda). 2013 Dec 17;4(2):225–30. doi: 10.1534/g3.113.008383 (PMC3931557; doi:10.1534/g3.113.008383)
Supplement: Supporting Information [file supp_g3.113.008383_FileS1.xlsx]

## Sheet: Zakas ms data - GenAlEx BxP
102	147	3	37	95	15	1	147
Binary
Sample	Pop	94670_5362		21120_11884		12131_2534		10278_4039		30294_1168		32209_8940		6201_7162		14448_11062		31608_11985		22375_8872		62506_4434		83445_6898		88409_12268		44122_12075		10579_2515		13879_207		78133_12229		16301_4116		74571_2936		27789_353		74853_9172		88585_1440		81022_2957		46614_11314
KL_344	NOR	1	1	1	1	3	3	1	1	3	3	1	3	1	3	1	1	3	3	1	3	3	3	1	2	3	3	3	3	1	3	1	1	1	2	3	3	1	1	1	1	1	4	1	3	1	2	3	3
KL_345_Nilsen-Wares-192plex-Plate1-03-01-13_R004_C010	NOR	3	3	2	2	3	3	1	4	1	3	3	3	1	3	2	2	3	3	3	3	1	3	2	2	1	3	1	3	1	3	3	3	1	1	1	1	1	1	3	3	4	4	3	3	1	1	3	3
KL_346_Nilsen-Wares-192plex-Plate1-03-01-13_R003_C003	NOR	3	3	1	2	3	3	1	4	3	3	3	3	1	3	1	2	1	3	0	0	3	3	2	2	1	3	3	3	3	3	3	3	1	2	1	1	1	4	1	1	1	4	1	3	2	2	1	3
KL_347	NOR	3	3	1	2	3	3	1	1	1	1	3	3	3	3	1	1	3	3	0	0	3	3	2	2	1	1	1	3	3	3	1	3	1	1	1	1	1	1	1	3	1	4	1	3	0	0	3	3
KL_349	NOR	3	3	1	1	3	3	1	1	1	1	1	3	3	3	2	2	1	1	3	3	3	3	2	2	3	3	1	3	1	1	3	3	1	1	1	1	1	4	1	1	1	1	3	3	2	2	1	3
KL_350	NOR	3	3	1	2	1	3	1	4	3	3	1	3	1	1	2	2	1	3	1	1	1	1	2	2	3	3	1	3	3	3	3	3	1	2	1	1	1	4	1	3	1	1	1	1	1	1	1	3
KL_351	NOR	3	3	1	2	3	3	1	1	3	3	1	3	1	1	2	2	3	3	1	1	1	1	2	2	1	3	0	0	1	3	1	1	1	1	1	1	1	1	1	3	1	1	3	3	1	2	3	3
KL_352	NOR	3	3	1	2	1	3	1	4	1	3	1	3	1	3	1	1	1	1	1	1	3	3	0	0	3	3	1	3	3	3	3	3	1	1	1	1	1	4	1	1	4	4	3	3	1	1	1	3
KL_353	NOR	1	1	2	2	3	3	1	1	3	3	1	3	3	3	1	1	1	3	3	3	3	3	2	2	3	3	1	3	1	3	1	3	2	2	1	1	1	4	1	3	1	4	1	3	1	1	3	3
KL_356	NOR	1	1	1	2	3	3	1	1	1	3	1	3	3	3	1	2	3	3	1	1	1	3	2	2	3	3	1	3	1	1	1	1	1	2	1	3	1	4	1	1	1	4	3	3	2	2	3	3
KL_357	NOR	1	3	1	2	1	1	1	1	3	3	3	3	1	3	2	2	3	3	3	3	1	1	2	2	3	3	1	3	1	3	1	1	1	2	1	3	1	4	3	3	1	4	3	3	2	2	1	3
KL_358	NOR	3	3	1	1	3	3	1	1	3	3	1	3	3	3	1	2	3	3	3	3	1	3	2	2	1	1	3	3	1	1	1	1	2	2	1	3	1	1	1	3	1	4	1	1	2	2	1	3
KL_359	NOR	3	3	1	2	1	3	1	4	3	3	1	3	1	3	1	2	1	3	1	3	1	1	1	2	1	3	1	3	1	3	1	3	1	1	1	3	1	1	1	1	1	4	3	3	1	2	1	3
KL_360	NOR	3	3	1	2	3	3	1	1	1	3	1	3	1	3	2	2	3	3	1	3	1	3	0	0	1	3	1	1	1	3	1	1	1	2	1	3	4	4	3	3	4	4	3	3	2	2	3	3
KL_362	NOR	1	3	1	2	1	3	1	1	3	3	1	1	1	3	2	2	0	0	3	3	3	3	2	2	3	3	1	1	3	3	1	1	1	1	1	3	1	4	1	3	4	4	1	1	1	2	1	3
KL_365	NOR	3	3	1	1	1	3	1	1	3	3	1	3	1	3	1	2	3	3	3	3	3	3	1	2	1	3	1	3	1	1	1	1	1	1	1	1	1	1	1	3	1	4	3	3	1	1	1	3
KL_366	NOR	3	3	1	2	3	3	1	1	3	3	1	3	1	3	2	2	3	3	3	3	3	3	1	2	3	3	3	3	1	3	1	1	1	2	1	3	1	1	1	3	4	4	3	3	1	1	1	3
KL_367	NOR	1	3	1	2	3	3	1	1	0	0	3	3	1	1	2	2	3	3	1	1	3	3	1	2	0	0	1	3	1	3	1	1	1	1	1	1	1	1	3	3	4	4	1	3	1	1	3	3
KL_368_Nilsen-Wares-192plex-Plate1-03-01-13_R008_C006	NOR	1	1	1	1	3	3	1	4	3	3	1	1	1	3	1	2	3	3	0	0	3	3	2	2	1	3	1	1	1	1	1	3	0	0	1	1	4	4	1	1	1	4	1	1	2	2	1	3
KL_369	NOR	3	3	1	1	1	3	1	1	3	3	1	1	3	3	0	0	3	3	1	1	1	3	2	2	1	3	3	3	1	3	3	3	1	2	3	3	1	4	1	1	1	4	1	3	1	1	1	3
KL_370	NOR	1	3	1	2	3	3	1	1	1	3	3	3	1	1	1	2	3	3	1	1	1	3	2	2	3	3	3	3	1	1	1	1	1	2	1	1	4	4	1	1	1	4	1	1	1	1	3	3
KL_371	NOR	3	3	1	2	3	3	1	1	1	1	1	3	1	1	1	2	3	3	3	3	3	3	2	2	3	3	1	3	1	3	3	3	2	2	1	1	1	1	3	3	4	4	1	1	1	1	1	3
KL_372	NOR	3	3	1	1	3	3	1	4	1	1	1	3	1	1	1	1	0	0	1	3	3	3	2	2	3	3	3	3	3	3	1	1	1	2	1	3	1	1	1	3	1	4	3	3	1	2	3	3
KL_374	NOR	1	1	1	1	3	3	1	1	3	3	3	3	1	3	1	1	3	3	3	3	3	3	2	2	3	3	1	1	1	1	1	1	2	2	1	1	1	1	3	3	4	4	1	3	2	2	1	3
KL_376_Nilsen-Wares-192plex-Plate1-03-01-13_R003_C006	NOR	1	1	1	2	1	1	1	1	1	3	3	3	1	1	1	2	3	3	3	3	3	3	2	2	3	3	1	3	1	3	3	3	1	2	1	1	4	4	1	1	1	4	1	1	1	1	3	3
KL_377	NOR	3	3	1	2	3	3	1	4	1	1	1	3	1	3	1	1	3	3	1	1	1	3	2	2	3	3	1	3	3	3	3	3	1	2	1	1	1	4	3	3	4	4	1	1	1	1	1	3
KL_378	NOR	3	3	1	2	3	3	1	4	1	3	1	3	1	3	1	2	1	3	0	0	3	3	2	2	1	3	1	3	3	3	3	3	1	1	3	3	1	4	3	3	4	4	1	1	2	2	1	3
KL_379	NOR	3	3	1	2	3	3	1	1	3	3	3	3	3	3	2	2	3	3	3	3	1	3	2	2	1	1	1	3	3	3	1	1	1	2	1	1	1	4	1	1	4	4	1	1	1	1	3	3
KL_381	NOR	3	3	1	2	1	3	0	0	3	3	1	3	1	1	1	2	3	3	1	3	1	3	2	2	1	3	1	3	0	0	3	3	0	0	3	3	4	4	3	3	4	4	3	3	2	2	1	3
NAri1_307	NOR	3	3	1	1	3	3	1	1	1	1	1	3	1	3	1	2	3	3	1	3	1	3	2	2	1	3	0	0	1	3	3	3	1	2	3	3	4	4	1	1	1	4	1	1	1	2	3	3
NAri10_397	NOR	3	3	1	1	1	1	1	1	0	0	1	1	1	1	1	1	1	3	1	3	1	3	1	2	1	3	1	3	3	3	1	1	1	1	3	3	1	1	3	3	1	4	1	1	1	2	3	3
NARi11_377	NOR	0	0	1	2	1	3	1	1	1	1	1	3	1	1	1	1	1	3	1	3	3	3	2	2	3	3	3	3	1	3	3	3	2	2	1	3	4	4	1	3	4	4	1	1	1	2	1	3
NAri12_395	NOR	3	3	1	1	1	1	0	0	1	1	3	3	1	3	2	2	1	1	1	1	1	3	2	2	3	3	3	3	1	3	1	1	1	2	1	1	1	1	3	3	4	4	1	1	2	2	3	3
NAri2_306	NOR	3	3	0	0	3	3	4	4	3	3	1	1	1	3	1	2	1	3	3	3	1	1	1	2	3	3	0	0	3	3	3	3	0	0	1	3	4	4	3	3	1	4	3	3	2	2	1	3
NAri4_355	NOR	1	1	2	2	3	3	1	1	1	1	1	3	3	3	1	2	1	1	0	0	3	3	2	2	3	3	1	1	1	3	1	1	1	2	1	3	1	1	1	3	4	4	1	1	1	2	1	3
NAri6A	NOR	1	3	2	2	1	3	1	1	0	0	1	3	1	3	2	2	3	3	1	1	3	3	2	2	3	3	0	0	1	1	1	1	2	2	1	1	1	1	1	1	1	4	3	3	2	2	3	3
NAri7_338	NOR	1	3	1	2	3	3	1	1	3	3	1	3	3	3	1	2	3	3	1	3	3	3	2	2	3	3	3	3	1	1	1	1	1	1	1	3	4	4	1	1	1	4	1	3	2	2	1	3
KL_13	LC	0	0	1	2	1	3	1	1	3	3	3	3	1	1	1	1	1	3	1	1	1	1	2	2	3	3	1	1	1	3	1	3	1	1	3	3	1	1	1	3	1	4	1	1	1	2	1	3
KL_14	LC	0	0	1	2	1	3	1	1	3	3	3	3	0	0	1	2	1	3	3	3	1	1	2	2	3	3	3	3	3	3	1	3	1	2	3	3	1	1	3	3	1	1	1	3	1	2	3	3
KL_15	LC	1	1	2	2	1	1	1	4	1	1	1	1	1	3	2	2	1	1	1	3	1	1	2	2	3	3	3	3	1	3	3	3	1	1	1	1	1	1	1	1	4	4	1	3	1	2	3	3
KL_16	LC	1	1	1	1	3	3	1	4	3	3	3	3	1	3	1	1	1	1	3	3	3	3	2	2	3	3	3	3	1	3	1	3	2	2	1	3	1	1	3	3	1	4	3	3	2	2	1	3
KL_17	LC	1	1	2	2	1	3	1	1	3	3	3	3	1	3	2	2	1	3	1	1	1	1	2	2	1	3	3	3	1	3	3	3	1	2	3	3	1	1	0	0	1	4	1	1	2	2	1	3
KL_18	LC	3	3	2	2	0	0	1	1	1	1	1	3	1	3	2	2	1	1	1	1	1	3	2	2	3	3	3	3	1	3	1	3	1	1	1	3	1	1	1	3	1	4	1	1	1	2	1	3
KL_19	LC	3	3	1	2	1	1	1	1	3	3	3	3	1	1	1	2	1	3	1	1	1	1	2	2	3	3	3	3	3	3	3	3	1	2	1	3	1	1	1	1	1	4	1	1	1	2	1	3
KL_20	LC	0	0	2	2	1	3	1	1	1	1	3	3	3	3	1	1	1	1	1	1	1	3	2	2	3	3	1	1	1	1	1	3	1	2	1	1	1	1	3	3	4	4	1	3	1	2	1	3
KL_21	LC	1	1	2	2	1	3	1	1	3	3	3	3	1	1	1	2	1	3	1	3	1	1	2	2	3	3	1	3	3	3	3	3	2	2	1	3	1	4	1	3	4	4	3	3	1	1	3	3
KL_22	LC	3	3	1	1	0	0	1	4	0	0	1	3	3	3	1	2	3	3	1	3	1	3	2	2	3	3	1	3	1	3	3	3	2	2	3	3	1	4	1	3	1	1	1	1	2	2	1	3
KL_23	LC	0	0	1	2	1	1	1	4	1	3	0	0	1	3	2	2	0	0	1	3	1	3	2	2	3	3	1	3	1	3	3	3	2	2	3	3	1	1	1	3	4	4	1	3	2	2	1	3
KL_24	LC	1	1	1	2	1	3	1	4	1	1	1	3	1	3	1	1	1	3	3	3	1	3	2	2	3	3	1	1	3	3	3	3	2	2	3	3	0	0	1	3	1	4	3	3	2	2	3	3
KL_25	LC	3	3	2	2	1	3	4	4	1	3	3	3	3	3	1	1	1	1	1	3	1	3	2	2	1	3	1	3	1	3	1	3	1	1	1	1	1	1	3	3	4	4	3	3	2	2	1	3
KL_26	LC	1	1	1	2	1	3	1	1	3	3	3	3	3	3	2	2	1	3	1	3	1	3	2	2	3	3	1	3	0	0	1	1	1	2	1	3	1	1	3	3	4	4	3	3	1	2	1	3
KL_27	LC	3	3	2	2	1	1	4	4	3	3	3	3	3	3	1	1	1	1	1	3	3	3	2	2	3	3	1	3	1	1	3	3	1	1	1	3	1	1	1	3	4	4	1	1	2	2	1	3
KL_28	LC	1	1	1	2	1	3	1	4	3	3	1	3	3	3	1	2	1	3	1	1	1	1	0	0	3	3	3	3	3	3	1	1	1	2	3	3	1	1	3	3	1	4	1	1	1	2	1	3
KL_29	LC	3	3	1	2	1	1	1	4	3	3	3	3	1	3	0	0	3	3	1	1	1	3	1	2	3	3	3	3	3	3	1	3	1	2	1	3	1	1	1	1	1	4	1	3	2	2	1	3
KL_30	LC	0	0	1	2	1	3	1	1	3	3	3	3	1	3	2	2	1	1	1	3	1	3	0	0	3	3	1	3	3	3	3	3	1	1	3	3	1	1	3	3	1	4	1	3	2	2	1	3
KL_31	LC	1	1	1	1	1	3	1	1	3	3	1	3	3	3	1	1	1	3	1	1	1	1	1	2	3	3	3	3	3	3	3	3	1	1	1	3	1	1	3	3	1	1	0	0	2	2	3	3
KL_32	LC	0	0	2	2	3	3	1	1	0	0	3	3	3	3	2	2	1	3	1	1	1	3	2	2	3	3	0	0	3	3	3	3	2	2	1	1	1	1	3	3	1	4	1	1	2	2	1	3
KL_33	LC	1	1	1	2	3	3	1	1	3	3	3	3	1	1	1	2	3	3	1	1	1	1	1	2	3	3	3	3	1	3	3	3	2	2	3	3	1	1	1	3	1	1	1	1	1	1	1	3
KL_34	LC	1	1	1	2	0	0	4	4	1	1	3	3	3	3	1	2	3	3	3	3	1	1	2	2	3	3	1	3	3	3	1	3	1	1	1	3	1	1	3	3	1	4	3	3	2	2	0	0
KL_35	LC	1	1	1	1	1	3	1	1	3	3	3	3	1	3	2	2	1	3	1	1	1	3	2	2	3	3	3	3	1	1	3	3	1	2	1	3	1	1	1	3	1	4	3	3	2	2	1	3
KL_37	LC	1	3	2	2	3	3	1	1	3	3	3	3	1	3	2	2	1	3	0	0	3	3	2	2	3	3	0	0	3	3	3	3	2	2	3	3	1	1	3	3	4	4	3	3	2	2	1	3
KL_38	LC	1	1	1	2	1	1	4	4	1	1	1	3	0	0	1	2	1	3	1	3	1	1	0	0	3	3	3	3	1	3	1	3	1	2	3	3	1	1	3	3	1	4	1	3	2	2	3	3
KL_39	LC	3	3	1	2	1	3	1	4	1	1	1	1	1	3	1	1	1	3	0	0	1	1	2	2	3	3	3	3	3	3	1	3	1	2	3	3	1	4	1	3	4	4	3	3	1	1	1	3
KL_40	LC	1	1	1	1	3	3	1	1	1	3	3	3	1	3	2	2	0	0	1	1	1	1	2	2	3	3	1	1	1	3	1	3	1	2	3	3	1	1	1	3	4	4	3	3	2	2	3	3
KL_41	LC	0	0	1	2	1	3	1	4	1	1	3	3	0	0	1	1	1	1	3	3	1	1	2	2	1	3	3	3	3	3	3	3	1	2	3	3	1	1	1	3	1	4	1	1	2	2	3	3
KL_42	LC	1	1	1	1	1	1	4	4	1	3	1	3	3	3	1	2	1	1	1	1	1	1	0	0	3	3	3	3	1	1	1	3	0	0	3	3	1	1	1	3	4	4	1	3	1	1	3	3
KL_43	LC	1	1	2	2	1	1	1	1	1	3	1	1	1	3	1	2	1	1	1	1	1	3	2	2	3	3	3	3	3	3	3	3	2	2	1	3	0	0	3	3	1	1	1	3	2	2	1	3
KL_44	LC	1	1	1	2	1	3	1	1	3	3	3	3	1	1	1	2	1	1	1	3	3	3	2	2	3	3	1	1	1	3	1	1	2	2	1	1	1	1	3	3	1	1	1	3	1	1	3	3
KL_45	LC	1	1	1	1	3	3	1	1	0	0	3	3	1	3	1	2	1	1	1	3	1	3	2	2	3	3	3	3	3	3	1	3	1	1	3	3	1	1	1	3	1	4	1	1	1	1	1	1
KL_46	LC	1	1	1	2	1	3	0	0	1	3	1	3	3	3	1	2	1	1	1	1	3	3	2	2	3	3	3	3	3	3	1	3	1	2	1	3	1	1	1	1	1	4	1	3	2	2	1	3
KL_47	LC	3	3	1	2	1	3	1	4	1	1	3	3	3	3	1	2	1	1	1	1	1	3	0	0	3	3	1	1	1	3	1	3	2	2	3	3	4	4	1	3	1	4	3	3	2	2	3	3
KL_48	LC	3	3	1	2	1	3	1	1	1	1	3	3	1	1	0	0	1	1	1	1	1	3	1	2	3	3	3	3	1	3	3	3	1	1	1	3	1	4	3	3	1	4	1	3	1	1	3	3
RL_1_A1	LC	3	3	1	2	3	3	1	1	1	3	3	3	1	3	1	2	1	1	3	3	1	3	1	2	3	3	3	3	3	3	1	3	1	1	3	3	1	1	3	3	4	4	3	3	1	2	1	1
RL_10_A2	LC	0	0	1	2	1	3	4	4	1	3	3	3	3	3	1	2	3	3	1	3	1	3	1	1	3	3	1	3	3	3	1	3	1	1	3	3	1	1	3	3	1	4	3	3	1	2	1	3
RL_11_D2	LC	1	1	2	2	1	3	4	4	3	3	3	3	1	1	1	1	3	3	1	3	1	3	1	2	3	3	1	1	3	3	1	1	1	2	1	1	1	1	3	3	1	4	1	3	1	2	0	0
RL_12_f3	LC	1	1	1	2	1	1	1	4	1	3	3	3	3	3	0	0	1	1	1	3	1	3	2	2	3	3	1	3	1	3	3	3	2	2	1	1	1	1	1	3	1	4	3	3	1	2	1	3
RL_13_G2	LC	1	1	1	2	1	3	1	4	1	3	3	3	3	3	1	2	3	3	1	3	1	1	2	2	3	3	3	3	1	3	1	3	1	2	1	3	0	0	1	1	1	1	3	3	2	2	0	0
RL_14_H2	LC	1	1	1	2	1	3	1	1	1	1	3	3	0	0	1	1	3	3	1	1	1	3	2	2	3	3	3	3	1	3	1	1	1	1	3	3	0	0	1	3	4	4	1	1	1	2	3	3
RL_15_A3	LC	0	0	1	2	1	1	1	1	1	1	1	3	1	1	1	2	3	3	1	1	3	3	1	2	3	3	3	3	3	3	1	3	1	1	3	3	1	1	3	3	1	4	1	3	1	1	3	3
RL_18_B3	LC	3	3	1	1	1	3	1	1	3	3	1	3	1	1	2	2	3	3	0	0	1	1	1	2	3	3	3	3	1	3	1	3	1	2	3	3	1	1	3	3	1	4	1	3	2	2	1	3
RL_19_C3	LC	1	1	2	2	1	1	4	4	0	0	3	3	0	0	2	2	1	3	1	1	1	1	1	2	3	3	3	3	1	3	1	3	1	1	1	3	1	1	1	1	1	4	3	3	2	2	3	3
RL_2_B1	LC	1	1	1	2	3	3	1	4	3	3	3	3	1	1	1	1	3	3	1	3	1	3	0	0	3	3	3	3	1	1	1	1	1	1	1	3	1	1	3	3	4	4	1	3	1	2	1	3
RL_20_E3	LC	1	1	1	2	0	0	1	1	1	1	1	3	1	1	1	1	1	3	1	1	1	1	2	2	3	3	1	3	1	3	3	3	1	1	3	3	1	1	1	3	1	4	3	3	2	2	1	3
RL_21_G3	LC	1	1	1	2	0	0	4	4	3	3	1	3	1	1	1	2	0	0	3	3	1	3	0	0	3	3	3	3	3	3	1	3	2	2	1	1	0	0	1	3	4	4	3	3	1	2	1	1
RL_22_H3	LC	0	0	2	2	0	0	1	4	1	3	3	3	1	3	2	2	3	3	1	1	1	3	1	2	3	3	1	1	3	3	1	3	1	1	1	1	1	1	3	3	4	4	3	3	1	2	1	3
RL_23_A4	LC	1	1	1	2	1	3	1	1	0	0	1	3	1	1	1	1	3	3	1	1	3	3	0	0	3	3	3	3	1	3	1	3	1	1	3	3	1	1	1	3	1	4	1	3	1	2	1	1
RL_24_B4	LC	1	1	2	2	3	3	1	4	1	1	1	3	1	1	1	2	1	1	1	3	1	3	2	2	3	3	1	1	0	0	1	3	1	2	1	3	1	1	3	3	4	4	1	3	1	1	1	3
RL_25_D4	LC	1	1	1	2	0	0	1	4	1	3	3	3	1	3	1	2	1	3	3	3	1	3	2	2	3	3	3	3	3	3	3	3	1	2	1	3	1	1	3	3	4	4	1	1	2	2	3	3
RL_26_A6	LC	0	0	1	2	1	1	1	1	1	3	3	3	1	1	1	1	1	3	1	1	3	3	1	1	3	3	3	3	1	3	1	3	1	1	3	3	1	1	1	1	1	4	3	3	2	2	1	3
RL_27_E9	LC	0	0	2	2	0	0	1	1	3	3	3	3	3	3	1	2	1	1	1	3	1	3	0	0	3	3	1	3	1	3	3	3	1	2	1	3	1	1	1	3	4	4	1	3	1	2	3	3
RL_29_f9	LC	0	0	1	2	0	0	1	1	1	1	3	3	1	1	1	2	1	1	3	3	1	3	2	2	3	3	1	1	3	3	1	3	1	2	3	3	1	1	1	1	1	1	3	3	1	1	3	3
RL_3_C1	LC	1	1	1	2	1	3	1	1	1	1	1	3	3	3	1	2	1	1	1	1	1	3	2	2	3	3	1	3	1	1	1	3	1	2	3	3	0	0	3	3	1	4	1	3	2	2	1	3
RL_30_H9	LC	1	1	2	2	1	3	1	4	1	3	3	3	1	3	1	2	3	3	3	3	1	3	2	2	3	3	3	3	3	3	1	3	2	2	1	1	1	1	1	3	1	4	1	3	1	2	1	3
RL_31_f4	LC	1	1	1	2	1	3	1	4	3	3	3	3	3	3	1	1	1	3	1	3	1	1	2	2	3	3	0	0	3	3	3	3	2	2	1	3	1	1	1	1	4	4	1	3	2	2	1	3
RL_32_G4	LC	1	1	1	1	1	3	1	1	1	3	3	3	1	3	2	2	1	1	1	1	1	1	1	2	3	3	1	3	1	3	1	3	1	1	1	3	1	1	1	3	1	4	1	3	1	2	1	3
RL_33_H4	LC	1	3	2	2	1	1	1	4	1	1	3	3	1	3	1	1	0	0	3	3	3	3	2	2	3	3	3	3	1	3	1	3	1	2	3	3	1	1	1	1	1	4	3	3	2	2	0	0
RL_34_B5	LC	3	3	1	2	3	3	1	1	1	1	3	3	3	3	1	2	1	1	3	3	1	3	2	2	3	3	3	3	3	3	3	3	1	2	1	3	1	1	3	3	1	1	1	1	2	2	3	3
RL_35_E6	LC	1	1	1	2	1	3	4	4	1	1	3	3	3	3	2	2	1	3	3	3	1	3	2	2	3	3	1	3	3	3	1	3	1	1	1	1	1	1	3	3	1	1	1	1	1	1	3	3
RL_37_D5	LC	1	1	1	2	1	3	1	4	3	3	3	3	1	1	1	1	3	3	1	3	1	3	1	2	3	3	3	3	1	1	3	3	2	2	1	1	1	1	1	3	1	1	1	3	1	2	3	3
RL_38_E5	LC	1	1	2	2	1	3	1	4	0	0	1	3	1	1	1	2	3	3	1	3	1	3	2	2	3	3	3	3	3	3	3	3	2	2	3	3	1	1	1	3	0	0	1	3	2	2	1	3
RL_39_f5	LC	1	1	2	2	1	1	1	1	0	0	3	3	1	1	2	2	1	3	1	1	3	3	2	2	3	3	1	3	1	1	3	3	1	1	3	3	1	1	3	3	4	4	1	1	1	2	1	3
RL_4_D1	LC	1	3	1	1	1	1	4	4	1	1	1	3	3	3	2	2	1	1	1	3	1	1	2	2	1	3	3	3	3	3	1	3	1	1	1	1	1	1	3	3	4	4	1	3	1	1	1	3
RL_40_G5	LC	3	3	1	1	1	3	4	4	3	3	1	3	3	3	1	2	3	3	1	1	1	1	2	2	3	3	3	3	1	1	3	3	1	2	1	3	1	1	3	3	1	4	1	1	1	2	1	3
RL_41_H5	LC	1	3	1	2	0	0	1	4	3	3	3	3	3	3	2	2	1	3	1	3	3	3	2	2	3	3	1	3	1	3	1	1	1	2	3	3	1	1	1	3	4	4	3	3	2	2	1	3
RL_42_B6	LC	1	1	1	1	1	1	1	4	3	3	3	3	1	1	1	1	3	3	1	3	1	3	2	2	3	3	1	1	1	3	1	3	1	1	1	3	1	1	3	3	1	1	1	1	1	1	1	3
RL_43_B7	LC	3	3	2	2	0	0	1	4	3	3	3	3	0	0	2	2	1	1	1	3	1	1	2	2	3	3	3	3	1	3	1	3	1	2	3	3	1	1	3	3	4	4	3	3	1	2	3	3
RL_44_D6	LC	1	3	1	2	1	1	1	4	3	3	1	3	3	3	1	1	1	1	3	3	3	3	2	2	3	3	1	3	1	3	3	3	1	2	1	1	1	1	1	1	1	1	1	1	1	1	0	0
RL_45_f6	LC	1	3	2	2	3	3	1	1	3	3	3	3	1	3	2	2	1	1	1	1	3	3	2	2	3	3	1	3	1	3	1	3	2	2	1	1	1	1	1	1	1	4	3	3	2	2	1	3
RL_46_G6	LC	3	3	1	1	0	0	1	4	3	3	3	3	3	3	1	1	1	3	3	3	1	3	2	2	1	3	1	3	3	3	3	3	2	2	1	3	1	1	3	3	1	4	1	3	1	2	3	3
RL_48_H6	LC	0	0	1	2	1	1	1	4	3	3	3	3	1	3	1	2	1	1	1	3	1	3	2	2	3	3	1	3	3	3	1	3	1	1	3	3	1	1	1	3	4	4	3	3	1	2	3	3
RL_49_A7	LC	1	1	2	2	0	0	1	1	3	3	3	3	1	1	1	2	0	0	1	1	1	3	0	0	3	3	3	3	1	3	1	3	1	1	1	1	1	1	1	3	1	4	1	1	1	2	0	0
RL_5_E1	LC	1	1	1	1	3	3	1	1	1	3	1	1	1	3	1	2	1	3	1	3	1	3	2	2	3	3	3	3	1	3	1	3	1	1	3	3	0	0	1	1	1	4	1	3	1	2	3	3
RL_51_C7	LC	1	1	2	2	0	0	1	1	3	3	3	3	3	3	2	2	1	3	3	3	1	1	0	0	3	3	3	3	1	3	1	3	1	2	3	3	1	1	3	3	1	4	1	3	1	2	0	0
RL_52_D7	LC	1	1	1	2	3	3	1	1	3	3	1	3	3	3	1	1	1	3	1	1	1	3	2	2	3	3	3	3	1	1	1	1	1	1	1	3	0	0	1	3	1	4	3	3	1	2	1	3
RL_53_E7	LC	1	1	1	2	1	1	1	1	1	3	3	3	3	3	1	2	1	1	1	3	1	3	2	2	3	3	3	3	3	3	1	3	1	2	1	3	1	1	1	3	1	4	3	3	2	2	1	3
RL_54_f7	LC	3	3	1	1	0	0	1	4	3	3	1	3	1	3	1	2	1	3	1	1	1	1	1	2	3	3	3	3	1	1	1	3	1	2	3	3	1	1	1	3	1	4	1	3	1	2	0	0
RL_55_G7	LC	1	3	1	2	1	3	1	1	3	3	1	3	1	1	1	2	1	1	1	3	1	1	2	2	3	3	1	3	3	3	3	3	1	2	3	3	1	1	3	3	1	1	3	3	1	2	3	3
RL_57_H7	LC	1	1	1	2	1	1	1	1	1	3	3	3	0	0	1	2	1	1	1	1	3	3	2	2	1	3	3	3	3	3	1	3	1	2	3	3	1	1	1	3	4	4	1	3	2	2	1	3
RL_58_A8	LC	1	3	2	2	0	0	1	1	3	3	3	3	3	3	1	2	1	3	3	3	1	1	2	2	3	3	1	3	3	3	1	3	1	2	1	3	1	1	3	3	4	4	3	3	2	2	3	3
RL_6_f2	LC	1	1	1	1	0	0	1	1	0	0	3	3	1	3	1	2	1	1	3	3	1	3	2	2	3	3	1	3	1	3	1	1	2	2	1	3	1	1	1	3	1	4	1	1	1	2	3	3
RL_60_B8	LC	3	3	2	2	0	0	1	1	1	3	3	3	3	3	1	2	3	3	3	3	1	3	2	2	3	3	3	3	1	3	1	3	1	2	1	1	1	1	3	3	1	4	3	3	2	2	3	3
RL_62_D8	LC	0	0	1	2	3	3	1	1	0	0	3	3	1	1	2	2	3	3	1	3	1	3	1	2	3	3	3	3	3	3	3	3	1	2	3	3	1	1	3	3	1	4	1	1	2	2	3	3
RL_64_E8	LC	3	3	1	1	3	3	4	4	1	1	1	3	1	1	1	1	3	3	1	3	1	1	2	2	1	3	1	3	1	3	1	3	2	2	1	1	1	1	1	1	1	1	1	3	1	2	3	3
RL_65_f8	LC	1	3	1	2	1	3	1	1	1	1	3	3	1	3	1	1	3	3	0	0	3	3	2	2	3	3	3	3	1	3	3	3	1	1	1	1	1	1	1	3	4	4	1	3	1	2	3	3
RL_66_B9	LC	1	1	1	1	3	3	1	4	1	1	1	3	3	3	1	2	0	0	3	3	1	1	2	2	3	3	1	1	3	3	1	3	1	2	1	3	1	1	1	3	1	4	1	1	1	2	3	3
RL_67_H8	LC	1	1	1	1	0	0	1	1	1	1	3	3	1	3	1	2	1	1	3	3	1	1	2	2	3	3	3	3	3	3	1	3	2	2	1	1	1	1	1	3	1	4	1	3	1	2	1	3
RL_7_G1	LC	1	1	1	1	1	1	1	1	1	3	1	3	3	3	1	2	1	3	3	3	1	1	2	2	3	3	3	3	1	1	3	3	2	2	3	3	1	1	1	3	1	4	1	3	1	2	0	0
RL_74_A9	LC	1	3	1	2	1	1	1	1	1	1	3	3	3	3	1	1	1	1	1	3	1	3	1	2	3	3	1	3	1	3	1	1	1	2	1	3	1	1	1	3	4	4	1	3	2	2	1	3
RL_75_C9	LC	1	1	1	1	3	3	1	1	3	3	3	3	1	3	2	2	1	1	1	3	1	1	2	2	3	3	1	1	3	3	3	3	1	2	1	3	1	1	1	3	1	4	3	3	2	2	3	3
RL_77_D9	LC	1	1	1	2	1	1	4	4	3	3	3	3	1	1	2	2	1	3	1	1	1	3	2	2	3	3	3	3	1	1	1	1	2	2	3	3	1	1	3	3	1	4	1	3	2	2	1	3
RL_8_H1	LC	3	3	1	2	3	3	1	4	3	3	3	3	3	3	1	1	1	1	1	1	1	1	2	2	3	3	3	3	1	3	1	3	1	1	1	1	1	1	3	3	1	4	3	3	1	2	3	3
RL_9_D3	LC	1	1	1	1	3	3	1	1	3	3	3	3	1	1	1	2	1	1	1	3	1	3	1	2	1	3	1	3	1	3	1	3	1	2	1	3	1	1	1	3	4	4	1	1	2	2	3	3
NIE1_B_Nilsen-Wares-192plex-Plate3-05-08-13_R001_C001	VAL	1	3	1	1	3	3	1	1	1	1	3	3	3	3	1	1	3	3	1	1	1	3	0	0	3	3	1	3	3	3	0	0	1	2	3	3	0	0	3	3	4	4	3	3	1	2	3	3
NIE10_A	VAL	1	1	1	2	3	3	1	4	3	3	3	3	1	1	1	2	1	1	1	1	1	3	2	2	3	3	3	3	1	3	3	3	2	2	1	3	1	1	1	1	4	4	3	3	1	2	1	3
NIE11_B	VAL	1	3	1	1	1	3	1	4	1	1	1	3	1	3	1	2	1	1	1	1	1	1	1	2	3	3	1	3	1	3	1	3	1	2	1	3	1	1	1	1	1	4	1	3	2	2	1	3
NIE12_B	VAL	0	0	1	2	1	1	1	1	1	3	1	3	1	3	1	2	1	3	3	3	1	1	2	2	3	3	0	0	1	1	3	3	1	1	3	3	1	4	1	3	1	4	3	3	1	2	3	3
NIE2_A	VAL	1	3	1	2	1	3	1	1	1	1	3	3	1	1	1	2	1	1	3	3	1	3	2	2	3	3	1	3	1	3	3	3	1	2	3	3	1	1	1	3	4	4	1	3	1	1	1	1
NIE21_A	VAL	1	1	2	2	3	3	1	4	1	3	3	3	1	1	1	2	3	3	0	0	1	1	2	2	3	3	3	3	3	3	3	3	1	2	3	3	1	1	3	3	4	4	1	3	1	2	0	0
NIE22_B	VAL	0	0	2	2	1	3	1	1	1	3	1	3	3	3	1	2	3	3	1	1	1	3	2	2	3	3	1	3	1	1	3	3	2	2	1	3	1	1	3	3	1	4	1	3	1	2	3	3
NIE23_B	VAL	1	1	1	2	1	3	1	1	1	1	3	3	3	3	1	1	1	1	0	0	1	3	2	2	3	3	1	3	3	3	3	3	2	2	1	1	1	1	1	3	1	4	1	3	2	2	0	0
NIE3_B	VAL	1	1	1	2	1	1	1	4	3	3	3	3	1	3	1	1	3	3	3	3	1	3	2	2	3	3	3	3	1	1	3	3	1	1	3	3	1	1	3	3	1	4	3	3	1	2	3	3
NIE4_A	VAL	1	3	1	2	1	3	1	4	1	3	3	3	1	3	1	2	1	3	0	0	1	3	2	2	3	3	1	3	1	1	3	3	1	2	1	3	1	1	1	3	1	4	1	3	1	2	3	3
NIE5_A	VAL	3	3	1	2	1	1	1	4	0	0	3	3	1	3	2	2	1	1	3	3	1	3	2	2	3	3	3	3	1	3	3	3	1	2	3	3	1	1	1	1	0	0	1	1	1	1	3	3
NIE6_A	VAL	1	1	1	2	1	1	1	1	0	0	3	3	3	3	1	1	1	3	0	0	1	1	1	2	3	3	1	1	1	3	1	3	1	2	3	3	1	1	3	3	4	4	1	3	1	2	1	3
NIE7_B	VAL	1	1	1	2	1	3	1	1	1	1	3	3	1	1	1	1	1	1	1	3	1	3	2	2	3	3	3	3	3	3	1	3	2	2	1	3	1	1	1	1	4	4	3	3	2	2	1	3
NIE8_A	VAL	3	3	2	2	1	3	1	1	0	0	3	3	1	3	1	2	1	3	1	3	1	3	2	2	3	3	3	3	1	1	1	3	2	2	1	1	1	1	1	3	4	4	1	3	1	2	0	0
NIE9_A	VAL	1	1	1	2	3	3	1	1	1	3	1	3	1	3	1	2	1	1	1	1	1	3	2	2	3	3	1	3	1	3	1	3	1	1	1	1	1	1	3	3	1	4	1	3	1	2	3	3
[truncated: 156 more columns]
