# Supplementary material for: Homogeneous Nuclear Background for Mitochondrial Cline in Northern Range of Notochthamalus scabrosus
Source: G3 (Bethesda). 2013 Dec 17;4(2):225–30. doi: 10.1534/g3.113.008383 (PMC3931557; doi:10.1534/g3.113.008383)
Supplement: Supporting Information [file supp_g3.113.008383_FileS2.xlsx]

## Sheet: Sheet1
Contig Number	SNP Position	Major Allele	Minor Allele	MA Antofagosta	MA Arcia	MA Concepcion	MA Guanqueros	MA Las Cruces	MA Niebla	MA Pichilemu	MA Punta Talca	MA Temblador (High)	MA Temblador (Low)
Contig1	196	G	A	252/316	170/228	229/266	112/149	329/406	167/210	329/389	140/180	212/276	184/253
Contig1	197	C	T	227/318	149/225	197/279	103/150	271/410	133/212	284/394	133/192	185/277	186/255
Contig1	202	C	T	319/320	236/238	272/278	158/158	417/420	224/225	407/408	191/192	292/295	260/261
Contig1	205	G	A	317/320	229/231	273/274	157/158	412/413	222/225	400/401	189/192	288/288	255/256
Contig1	208	G	A	308/317	219/229	279/281	144/149	397/408	202/206	387/395	189/193	280/288	250/258
Contig1	211	C	T	182/304	152/216	151/271	113/152	268/416	161/215	229/397	118/181	192/289	169/245
Contig1	217	G	A	298/304	212/223	272/277	147/153	412/420	210/216	386/401	185/190	283/288	242/250
Contig1	220	A	G	314/320	233/235	267/276	153/154	394/398	214/215	380/383	178/179	271/276	251/254
Contig1	223	C	A	307/310	217/222	275/277	150/150	411/414	219/219	390/397	183/184	278/282	248/249
Contig1	226	A	C	237/319	158/229	228/273	112/154	322/410	163/212	311/388	139/187	209/280	174/256
Contig1	228	G	A	304/307	229/230	265/275	154/158	408/409	219/219	387/392	184/186	284/286	249/251
Contig1	229	C	T	308/316	226/230	267/271	150/151	407/409	216/216	402/402	182/185	279/286	250/254
Contig1	235	C	T	317/319	229/229	272/272	150/150	413/418	212/213	392/401	181/181	293/293	252/255
Contig1	237	C	T	312/313	225/226	273/275	153/153	409/417	213/215	396/397	184/184	287/290	255/255
Contig1	239	T	C	313/318	236/236	274/276	154/154	412/412	215/216	402/402	184/186	286/287	263/265
Contig1	241	T	C	316/317	230/234	273/276	154/158	411/418	224/226	399/399	187/189	279/288	254/258
Contig1	242	A	G	317/318	234/235	278/278	152/152	420/422	214/216	403/405	190/191	290/295	260/264
Contig1	244	G	T	302/323	219/235	253/277	153/157	380/410	198/218	371/400	178/192	273/289	241/258
Contig1	247	A	T	306/316	216/232	258/276	154/159	384/413	198/220	375/400	178/187	275/283	246/258
Contig1	250	T	C	232/316	151/231	232/280	102/157	295/401	164/219	298/386	144/190	193/280	167/259
Contig1	256	A	T	311/311	231/233	278/279	157/158	397/409	208/212	386/389	186/189	281/287	254/254
Contig1	259	C	A	315/323	225/229	281/283	156/156	420/421	220/220	405/407	187/190	286/286	258/264
Contig1	260	A	C	314/314	231/231	277/278	154/155	414/419	211/214	401/404	184/184	291/291	253/253
Contig1	261	A	G	301/318	215/226	275/281	143/154	398/415	210/213	386/402	187/192	270/288	249/258
Contig1	265	C	T	320/320	230/232	260/265	149/152	400/410	210/213	389/398	185/185	289/293	259/263
Contig1	268	G	A	230/307	150/226	217/258	110/154	310/408	157/208	323/397	135/180	211/286	171/257
Contig1	270	C	A	299/307	219/219	238/267	152/152	409/415	209/211	386/392	166/179	274/276	250/252
Contig3	105	A	C	267/272	279/282	156/161	353/354	429/435	325/326	367/376	198/198	483/489	281/287
Contig3	107	T	C	284/286	287/290	155/163	359/361	420/434	327/333	375/381	197/198	481/489	295/295
Contig3	161	T	C	301/302	311/312	183/183	369/376	444/446	356/356	368/368	205/206	482/483	317/318
Contig4	192	T	C	251/291	234/240	148/156	224/230	430/430	156/163	397/404	278/283	188/199	352/358
Contig4	193	G	T	290/296	246/246	155/158	224/236	426/430	163/164	406/406	275/286	204/204	359/359
Contig4	194	C	T	287/295	245/246	155/156	234/235	426/430	167/167	405/406	283/283	204/204	352/355
Contig4	196	G	T	287/298	209/247	122/159	191/236	274/433	140/166	371/408	253/286	165/205	334/360
Contig4	200	T	G	256/287	234/235	155/156	225/226	421/421	161/162	396/397	277/277	201/201	349/350
Contig4	206	G	A	295/295	246/246	159/160	221/232	430/430	163/163	403/403	283/283	202/202	350/350
Contig4	211	G	T	303/303	244/246	159/159	234/234	430/430	161/165	345/404	285/285	202/202	357/357
Contig4	213	G	A	293/296	240/244	158/158	213/227	425/425	166/166	405/405	285/285	200/200	355/355
Contig4	215	G	T	295/295	243/243	157/157	229/229	423/423	163/163	392/398	242/280	198/198	354/354
Contig4	217	G	A	286/290	233/239	156/156	227/227	413/419	164/164	393/394	275/280	199/199	309/351
Contig4	218	G	T	260/277	223/230	155/155	225/225	404/406	152/153	393/393	277/278	194/194	335/335
Contig4	219	C	T	265/265	178/213	140/140	217/217	386/386	151/151	361/361	269/269	183/183	315/315
Contig4	220	C	T	292/292	243/243	160/160	228/228	440/440	161/163	397/400	277/277	193/197	350/353
Contig4	227	G	C	293/293	219/242	157/157	233/233	439/439	161/162	404/404	288/288	198/198	357/357
Contig4	232	C	G	272/273	228/234	156/156	220/220	429/429	164/164	386/388	273/273	195/196	304/348
Contig4	235	G	A	283/293	247/247	159/160	231/231	438/438	172/172	405/405	284/284	203/203	357/357
Contig4	236	C	G	279/291	244/244	154/155	228/228	431/431	167/167	389/389	287/288	190/196	361/361
Contig4	237	G	A	279/294	232/245	157/159	213/227	423/439	167/168	357/393	264/283	197/201	351/361
Contig4	246	A	G	248/254	237/237	150/151	217/217	425/425	163/165	382/389	278/279	195/195	340/341
Contig4	250	T	C	252/257	240/241	151/152	217/223	429/429	167/167	379/385	280/280	188/189	343/343
Contig4	253	G	T	182/260	153/247	137/154	166/224	404/434	136/168	371/393	168/291	145/198	224/351
Contig4	256	T	A	261/263	249/249	152/153	212/220	431/436	166/166	387/388	288/288	201/201	345/345
Contig4	268	C	T	90/96	307/311	73/74	145/150	211/211	254/254	268/269	69/69	322/322	422/429
Contig4	271	C	T	84/93	319/319	75/75	147/147	216/217	255/255	276/278	71/71	320/320	433/433
Contig4	492	C	A	77/79	156/309	61/95	134/161	153/161	126/143	240/268	87/92	143/279	207/367
Contig4	494	G	T	76/81	293/305	108/108	162/162	163/177	156/157	276/276	94/95	278/278	361/362
Contig4	495	G	C	80/80	291/291	100/103	149/150	168/168	148/148	252/267	89/93	259/260	350/350
Contig4	503	C	T	79/88	292/300	107/114	160/190	173/174	149/189	266/392	94/95	272/274	360/364
Contig4	506	C	T	70/85	284/285	107/112	182/183	167/167	189/189	368/385	90/90	260/261	352/352
Contig4	512	G	A	88/88	293/294	108/108	180/183	157/163	189/189	382/385	92/93	272/272	353/356
Contig4	521	C	T	89/89	305/306	112/112	188/188	170/170	190/190	393/393	96/96	271/273	328/351
Contig4	526	G	C	91/91	291/295	109/109	183/183	161/162	187/188	363/384	91/93	226/274	305/355
Contig4	529	G	A	90/90	293/304	113/114	177/182	166/166	186/186	377/377	93/94	275/275	353/353
Contig4	535	C	T	89/89	307/307	105/117	191/191	163/177	190/190	387/389	93/96	282/282	363/365
Contig4	544	C	T	89/90	307/307	113/114	186/187	171/171	188/190	387/388	89/97	280/280	369/369
Contig4	549	C	A	90/90	309/309	112/112	190/190	176/176	185/186	384/384	97/97	243/281	347/361
Contig4	564	G	T	55/86	257/313	88/112	155/193	152/179	140/191	211/378	83/94	208/282	258/374
Contig7	94	T	A	413/413	369/369	231/233	328/336	237/244	279/288	248/250	175/175	370/371	384/390
Contig10	125	G	T	272/272	224/228	353/357	365/366	217/218	239/239	204/207	285/288	281/282	250/250
Contig10	130	C	T	223/254	214/227	328/349	342/363	181/196	214/236	164/188	241/281	225/278	222/235
Contig10	133	C	G	257/258	218/222	344/349	348/351	203/204	222/224	186/186	273/275	278/279	232/232
Contig10	135	G	C	251/257	219/223	321/343	336/350	185/200	214/231	171/186	262/278	249/267	233/239
Contig10	142	G	A	259/259	222/224	342/343	351/354	207/208	230/231	191/193	276/277	275/281	241/241
Contig10	143	C	A	249/249	222/223	343/344	361/363	194/200	232/233	187/191	278/280	257/261	230/230
Contig10	146	C	A	257/263	226/230	358/358	376/378	207/207	239/240	191/192	283/283	278/278	241/246
Contig10	149	T	C	258/262	232/233	360/361	357/360	206/206	242/242	193/193	276/276	280/281	248/248
Contig10	152	C	T	259/263	228/230	340/353	372/378	204/206	241/244	189/193	268/275	274/280	242/252
Contig10	160	G	A	263/263	228/228	350/356	371/373	203/204	241/243	195/195	283/283	281/281	237/237
Contig10	163	C	A	262/262	228/228	345/348	373/373	196/200	237/239	189/192	273/274	281/285	240/241
Contig10	175	C	A	249/250	223/223	262/335	352/355	199/204	236/236	184/189	200/263	273/277	232/232
Contig14	62	T	C	171/171	186/186	129/135	302/304	228/236	140/141	151/154	143/146	263/264	181/182
Contig14	75	C	A	169/172	187/187	134/135	294/295	234/235	138/141	153/154	149/149	267/267	180/181
Contig14	77	G	T	168/169	184/185	130/134	290/295	224/236	135/140	147/155	147/149	257/260	179/179
Contig14	78	C	T	161/166	179/183	118/122	294/299	232/236	137/142	151/153	142/143	254/257	175/177
Contig14	79	G	A	163/166	174/177	115/115	284/290	213/217	139/140	141/144	136/138	239/242	170/174
Contig14	89	G	T	167/170	183/187	130/133	292/297	227/233	134/140	152/153	141/144	260/261	175/176
Contig14	97	G	T	155/157	176/176	112/113	249/252	232/232	126/128	148/151	138/138	259/260	165/165
Contig14	99	G	T	160/160	170/173	125/125	283/285	221/222	137/138	143/145	142/142	249/253	165/165
Contig14	100	T	G	158/162	172/174	121/123	267/271	203/212	121/123	139/145	136/142	235/242	167/169
Contig14	105	G	T	160/161	174/174	112/115	275/277	167/170	125/126	132/134	119/119	199/205	164/164
Contig14	106	T	G	131/136	158/162	116/123	266/274	162/171	121/127	119/124	128/136	209/219	143/147
Contig14	109	G	A	111/111	130/130	133/135	271/272	210/212	134/135	135/136	150/152	239/242	115/116
Contig14	110	T	C	144/154	164/175	104/113	186/199	204/226	87/95	138/150	115/124	235/261	159/168
Contig14	111	G	T	170/173	184/185	100/102	275/281	185/188	127/132	127/132	116/116	224/230	179/183
Contig14	112	A	T	146/146	163/163	119/122	294/299	173/175	134/134	122/123	131/133	212/215	148/149
Contig14	116	T	C	157/166	163/173	132/139	272/280	227/236	127/133	150/156	149/154	258/268	171/173
Contig14	118	G	T	173/173	184/186	134/135	279/280	227/230	131/132	148/152	153/154	258/261	184/185
Contig15	168	C	G	170/171	184/185	137/137	168/172	302/302	196/199	257/259	98/100	249/255	180/185
Contig15	169	C	T	169/172	178/185	130/139	165/168	286/302	185/197	241/257	98/100	253/256	179/185
Contig15	170	A	C	172/172	181/184	137/137	169/169	305/305	199/199	252/257	98/98	251/256	180/186
Contig15	171	G	A	164/171	180/184	137/137	167/169	302/303	194/194	252/258	98/99	240/252	179/185
Contig15	174	C	T	194/195	220/220	145/145	178/178	325/331	201/206	273/278	104/105	280/280	194/197
Contig15	177	T	C	192/193	218/222	146/146	173/173	328/331	204/207	274/276	108/109	283/287	202/202
Contig15	178	C	T	199/206	227/231	158/159	172/177	325/338	223/233	299/299	113/115	293/294	208/211
Contig15	179	T	C	195/196	227/227	155/155	170/171	336/339	229/229	294/294	114/116	286/289	208/210
Contig15	180	C	A	204/205	234/234	157/157	178/181	349/349	233/234	304/304	117/118	237/296	212/212
Contig15	181	T	G	205/205	232/235	160/161	176/181	327/337	228/233	299/304	117/117	290/293	209/212
Contig15	182	G	A	197/207	235/236	139/157	178/183	329/348	221/242	289/304	116/119	292/293	209/214
Contig15	183	G	A	202/202	234/236	156/156	167/178	323/335	228/234	293/298	114/116	279/284	204/206
Contig15	184	C	T	208/208	233/233	160/160	179/181	340/344	239/239	300/304	117/117	289/290	211/213
Contig15	186	T	C	201/207	234/236	159/159	181/183	341/345	235/238	301/303	111/115	285/286	214/215
Contig15	187	G	A	201/209	231/235	150/161	179/181	331/344	233/242	294/303	109/115	286/291	213/219
Contig15	188	G	A	200/202	230/235	159/160	181/183	343/343	235/235	303/303	113/116	286/288	216/217
Contig15	191	C	T	195/204	223/232	147/160	177/180	324/338	231/238	283/295	109/115	278/291	212/216
Contig15	193	A	G	203/206	232/234	160/161	178/181	336/343	239/239	292/297	117/119	298/299	215/217
Contig15	194	G	A	193/205	212/231	159/159	181/185	340/343	237/239	296/301	116/119	284/297	214/219
Contig15	195	G	A	204/205	233/233	157/157	179/181	337/339	236/238	296/297	116/116	292/296	212/214
Contig15	196	C	T	199/201	225/232	159/159	174/177	337/337	226/230	291/294	117/118	289/291	204/214
Contig15	197	C	A	190/197	220/224	157/157	173/180	336/340	231/234	297/298	114/116	286/298	208/211
Contig15	198	G	A	195/196	222/223	156/159	171/178	325/332	228/230	291/295	113/115	288/294	200/204
Contig15	199	A	G	196/196	219/220	152/152	168/177	324/333	218/222	290/293	113/114	288/292	200/201
Contig15	200	C	T	165/173	208/208	144/144	168/169	293/294	196/200	267/271	107/107	286/287	181/187
Contig15	201	T	C	167/169	201/203	137/146	163/168	273/290	190/201	260/271	101/104	278/282	183/183
Contig15	202	G	A	169/172	205/205	141/144	161/170	281/291	198/200	269/270	104/107	282/286	184/184
Contig15	205	T	C	163/166	201/202	134/146	162/163	277/288	189/195	257/266	101/105	271/282	179/182
Contig15	206	T	A	127/172	128/203	114/144	107/166	223/289	146/196	213/269	86/107	216/279	135/186
Contig15	207	G	A	172/172	203/203	141/146	161/165	280/290	184/196	265/265	106/107	279/282	184/187
Contig15	210	C	A	167/168	203/205	138/144	166/166	278/292	194/198	255/268	106/108	279/280	185/187
Contig15	212	C	T	159/170	187/202	118/142	148/164	256/288	182/197	240/265	94/106	254/280	178/187
Contig15	214	G	A	158/170	193/206	123/147	153/168	257/289	184/197	244/271	97/107	259/285	177/187
Contig15	220	C	T	170/171	197/199	140/143	162/163	272/272	198/199	264/266	105/106	278/280	182/183
Contig15	222	C	T	148/169	179/199	146/146	154/157	273/274	189/194	259/262	99/105	253/274	174/182
Contig15	223	T	A	169/169	201/201	142/145	158/160	271/274	183/190	261/261	102/103	211/275	180/182
Contig15	229	C	A	168/170	198/203	141/146	158/161	273/280	197/199	265/266	102/105	277/283	179/182
Contig15	230	T	C	167/169	197/200	140/147	157/158	264/277	191/200	256/264	105/106	283/283	180/182
Contig15	235	C	G	165/168	192/197	138/145	158/158	261/273	196/197	248/258	101/103	272/274	181/181
Contig15	239	A	T	119/147	125/175	80/114	87/132	165/235	143/181	160/222	59/78	198/246	118/162
Contig15	240	G	A	136/143	169/173	109/112	119/134	227/233	175/181	213/226	73/78	233/243	146/162
Contig15	241	T	A	137/138	165/168	111/112	123/125	229/229	175/177	215/215	74/75	232/240	151/152
Contig19	180	T	C	97/131	80/105	67/87	315/376	239/295	81/101	145/194	57/66	287/359	79/128
Contig19	182	G	C	131/132	104/108	78/83	341/372	279/301	88/100	180/193	65/68	343/363	121/125
Contig19	188	G	A	123/123	105/106	80/80	357/359	270/275	92/93	165/173	58/58	322/324	114/116
Contig19	198	A	G	125/127	100/101	78/80	348/348	293/297	90/94	184/187	55/56	346/352	119/124
Contig19	203	G	T	127/130	103/109	74/84	324/369	242/281	84/97	170/188	54/58	330/352	109/124
Contig19	204	T	A	132/132	108/108	84/84	357/361	298/301	94/94	180/188	57/57	358/359	125/125
Contig19	205	T	G	130/130	105/107	84/85	351/353	295/296	89/89	186/187	59/59	359/361	123/126
Contig19	208	G	A	131/131	102/104	79/83	349/361	288/291	91/95	179/182	58/59	347/350	120/120
Contig19	210	G	A	127/130	106/106	83/84	363/363	295/301	94/96	182/183	60/60	352/352	121/121
Contig19	215	G	A	131/131	104/104	81/81	358/363	280/287	92/92	170/179	56/57	347/350	118/120
Contig19	218	C	T	125/130	101/107	76/82	367/374	266/281	90/94	169/177	55/58	318/336	112/123
Contig19	220	A	C	123/129	96/99	75/75	373/375	274/278	93/94	181/181	53/55	335/339	112/119
Contig19	248	T	C	122/123	96/99	74/75	368/368	269/270	86/86	173/175	50/50	330/336	111/111
Contig24	49	A	G	98/99	83/84	74/74	80/80	122/123	75/86	133/138	62/65	90/90	73/73
Contig24	53	C	A	100/101	81/86	75/76	78/78	114/121	83/87	134/136	58/64	89/90	69/73
Contig24	56	A	T	75/96	69/85	44/74	57/79	75/124	50/88	85/137	45/64	73/90	63/72
Contig24	63	G	A	99/101	77/86	60/77	72/78	103/124	77/87	113/139	59/62	85/90	70/72
Contig24	87	T	C	99/99	79/88	50/65	63/69	86/105	57/69	99/124	59/62	81/87	63/66
Contig24	96	G	A	93/99	85/85	62/62	63/65	103/104	61/66	120/123	62/63	85/85	57/57
Contig24	101	T	C	96/97	75/79	58/60	61/62	94/102	65/65	114/120	61/61	84/84	57/57
Contig26	38	T	A	154/155	210/211	131/134	206/213	238/240	186/187	244/250	117/123	262/263	176/177
Contig26	39	T	A	162/163	219/223	137/139	217/221	251/254	193/195	257/264	119/125	269/274	177/178
Contig26	40	A	T	165/169	223/227	136/138	216/222	247/252	193/195	256/263	126/126	266/276	180/182
Contig26	47	T	C	168/169	223/225	135/139	213/222	248/250	199/203	261/263	120/126	271/274	175/178
Contig26	49	T	A	161/170	218/228	139/141	216/226	246/249	198/206	259/263	125/127	265/270	172/183
Contig26	51	C	T	159/164	225/227	140/140	225/225	249/249	206/207	259/259	121/123	268/269	175/177
Contig26	52	C	A	164/170	224/232	136/140	223/227	251/253	200/207	254/262	122/123	269/271	186/186
Contig26	53	C	A	159/167	219/228	129/138	215/225	239/253	184/201	252/262	118/120	260/275	185/188
Contig26	55	C	A	152/173	217/230	127/141	199/228	236/255	186/205	244/265	110/129	246/279	182/192
Contig26	56	T	C	175/178	227/229	140/143	226/229	256/259	205/207	266/267	127/127	277/280	193/193
Contig26	57	C	A	171/179	219/229	136/139	215/226	249/256	204/208	253/265	123/128	268/283	187/197
Contig26	61	A	T	176/177	226/231	141/142	228/228	258/259	203/204	268/273	126/126	281/281	197/198
Contig26	62	T	A	215/222	295/298	150/150	263/270	283/287	213/216	278/289	142/142	334/339	236/242
Contig26	63	C	A	203/225	284/300	139/146	261/268	253/284	197/212	251/281	135/141	314/339	221/243
Contig26	64	A	G	222/224	299/302	145/145	266/267	272/285	200/211	274/285	139/140	329/338	235/240
Contig26	65	A	G	233/234	308/310	152/152	267/268	282/287	224/225	291/295	143/143	344/344	245/246
Contig26	66	C	T	234/241	310/315	155/155	265/270	282/286	219/219	291/295	151/151	335/339	251/253
Contig26	68	T	A	237/241	328/329	156/156	273/273	298/301	227/227	308/309	153/153	339/345	260/262
Contig26	69	T	G	241/246	327/329	155/157	272/276	296/299	225/227	310/315	156/157	339/342	263/267
Contig26	70	T	G	237/248	321/327	144/154	261/279	292/300	221/235	307/317	144/154	321/342	247/266
Contig26	71	G	T	223/248	307/332	147/157	261/273	274/300	216/237	290/314	151/157	311/344	232/263
Contig26	72	A	C	243/246	326/327	152/154	271/272	294/297	234/235	305/314	156/157	338/339	262/264
Contig26	73	T	G	244/245	327/330	157/157	268/275	302/302	233/235	310/320	148/155	342/342	258/263
Contig26	74	A	T	239/245	321/325	154/156	266/273	292/296	229/232	301/314	150/157	338/343	256/264
Contig26	75	T	A	249/250	328/330	155/158	274/274	297/300	233/234	315/318	152/156	341/343	259/264
Contig26	76	T	A	241/245	325/330	155/157	266/276	286/291	227/232	303/315	154/158	336/341	257/266
Contig26	77	C	G	241/247	322/327	154/154	272/277	298/298	230/232	304/312	152/154	345/347	262/267
Contig26	78	T	A	244/245	327/329	155/157	270/273	301/301	234/236	317/318	153/159	341/342	263/265
Contig26	79	G	A	243/244	322/327	156/157	275/277	293/295	232/233	310/315	154/157	333/342	256/261
Contig26	80	G	A	245/245	325/325	156/157	266/270	299/299	228/232	308/310	154/156	340/341	263/264
Contig26	81	T	A	220/222	291/292	134/134	240/241	257/257	208/210	275/278	136/139	282/288	244/247
Contig26	84	A	G	221/225	288/290	134/134	237/238	247/251	207/208	270/273	132/132	277/287	237/243
Contig26	85	C	T	228/233	288/292	129/132	227/238	253/258	203/207	269/278	135/139	288/295	239/247
Contig26	87	C	T	220/227	292/298	131/135	226/240	244/253	200/207	269/278	136/141	279/292	240/247
Contig26	88	A	G	225/229	291/294	130/132	237/240	255/256	201/208	275/276	140/140	294/296	246/246
Contig26	89	G	A	225/227	290/292	138/138	237/242	248/252	206/207	273/277	139/139	287/289	245/248
Contig26	90	C	T	224/226	295/299	130/132	238/244	255/256	208/210	274/280	138/139	286/293	248/251
Contig26	92	C	T	226/233	296/298	133/135	238/242	250/254	206/206	280/281	138/138	292/294	245/249
Contig26	93	G	T	224/231	292/296	130/135	241/245	261/262	208/214	289/291	146/147	294/296	253/253
Contig26	96	C	T	227/228	292/298	132/133	223/225	253/264	223/223	288/291	141/154	289/303	237/245
Contig26	98	G	A	227/231	302/303	137/137	222/223	261/262	218/222	286/290	151/153	299/303	243/246
Contig26	99	T	A	228/233	293/302	132/134	213/217	247/254	219/220	282/291	149/153	303/310	231/240
Contig26	101	T	C	229/231	297/297	133/135	218/219	253/253	226/227	273/280	146/146	306/306	243/243
Contig26	102	G	A	225/229	284/288	127/130	207/209	254/255	217/219	273/278	142/144	291/304	237/243
Contig26	103	A	G	228/231	285/287	124/125	210/214	252/254	221/221	264/268	140/144	293/298	238/243
Contig26	104	A	G	221/232	288/293	128/128	210/212	251/252	225/225	271/271	139/142	298/298	242/242
Contig26	106	G	A	213/220	259/270	120/123	193/206	256/263	212/218	255/266	127/134	277/292	229/235
Contig26	107	C	T	215/227	267/276	118/125	193/206	247/253	208/217	249/262	135/141	286/298	222/233
Contig26	108	T	C	220/221	276/279	128/128	209/213	255/258	221/225	267/270	142/142	305/305	239/240
Contig26	109	G	A	187/215	237/269	104/124	174/201	227/250	181/208	224/254	131/138	254/285	206/224
Contig26	110	A	G	201/207	256/268	112/120	187/195	230/246	200/205	222/235	132/134	278/285	214/220
Contig26	112	G	A	157/175	188/202	70/75	128/144	136/147	99/114	150/155	90/95	174/180	144/155
Contig27	25	G	A	89/90	86/87	51/92	74/83	130/165	76/140	133/185	49/62	87/92	67/70
Contig27	26	C	G	91/97	84/95	81/88	85/91	186/203	156/170	187/204	59/61	95/99	72/83
Contig27	27	A	C	93/99	86/96	99/107	87/91	184/200	164/178	185/202	65/67	95/99	73/84
Contig27	28	A	G	61/97	52/97	67/111	51/92	132/208	121/177	148/211	37/68	60/101	52/85
Contig27	30	G	A	98/99	96/97	107/113	90/91	208/211	172/182	211/213	70/70	99/99	85/85
Contig27	36	T	G	95/98	100/102	109/112	92/92	203/209	166/171	203/208	66/66	96/97	84/85
Contig27	49	C	T	92/101	86/102	110/118	77/92	189/213	161/182	210/216	63/70	90/103	84/91
Contig27	53	C	A	99/99	101/102	115/117	93/93	214/216	178/179	214/218	68/69	101/102	90/90
Contig27	60	C	G	53/98	67/101	81/96	68/92	136/178	159/178	136/183	35/53	45/87	60/87
Contig27	63	T	G	64/91	63/87	88/104	63/73	160/201	137/156	158/201	55/69	64/93	65/83
Contig27	68	G	A	73/75	78/79	87/88	79/79	194/196	158/162	190/193	54/54	92/93	70/75
Contig27	77	T	G	79/85	81/87	106/119	81/95	176/213	168/188	182/193	70/75	77/88	74/78
Contig27	78	A	C	96/96	97/97	98/109	75/77	225/235	162/170	209/220	65/67	102/102	80/82
Contig27	85	G	C	103/104	104/106	108/111	79/79	234/237	178/179	219/220	70/71	105/105	90/91
Contig27	88	C	A	86/86	87/92	117/118	85/90	229/231	191/191	219/220	73/77	104/104	82/83
Contig35	70	G	A	61/71	69/69	72/72	102/102	123/123	89/90	120/120	54/54	91/93	72/72
Contig35	71	A	T	60/70	53/68	58/72	81/102	90/123	73/90	93/120	43/54	74/94	53/72
Contig35	72	T	G	54/70	58/72	65/72	85/103	116/124	78/91	107/117	47/57	83/97	45/72
Contig35	73	G	A	112/118	114/120	73/82	121/138	128/153	108/115	131/140	66/72	121/140	94/97
Contig35	74	T	G	88/114	99/123	52/81	94/131	97/153	91/117	74/138	55/75	95/137	82/97
Contig35	75	A	C	95/121	104/124	68/83	115/137	138/152	95/114	120/137	62/74	119/135	64/96
Contig35	78	T	C	114/120	126/127	85/85	134/139	153/157	117/117	141/141	76/78	141/146	103/109
Contig35	91	C	T	98/105	99/108	69/77	104/110	107/119	68/76	84/90	49/52	106/117	81/84
Contig35	95	T	C	84/100	94/102	56/72	77/102	85/115	55/69	65/83	34/50	92/115	59/78
Contig35	105	C	A	103/103	106/106	71/72	120/123	120/121	101/102	84/89	49/51	113/114	87/88
Contig35	115	T	A	79/110	79/120	65/72	99/130	112/128	91/108	82/94	30/50	82/118	67/90
Contig35	118	G	A	97/106	102/110	66/72	127/131	116/129	103/110	90/99	45/50	109/118	88/91
Contig35	123	C	A	100/107	108/110	70/71	121/136	133/137	111/114	96/109	47/51	112/117	87/91
Contig35	124	T	C	84/106	94/110	58/72	103/133	107/136	98/112	93/109	47/52	89/118	83/91
Contig35	126	A	G	102/107	107/111	66/69	128/131	134/136	110/114	101/105	50/50	104/106	89/91
Contig35	127	T	A	99/107	102/112	67/71	132/135	122/134	102/114	107/111	49/52	107/117	90/93
Contig35	128	T	G	102/106	111/111	74/76	129/135	128/137	112/113	99/114	53/53	118/119	88/90
Contig35	130	C	T	75/107	81/124	74/81	121/152	136/151	114/132	113/132	40/57	103/138	74/96
Contig35	131	T	C	114/115	122/132	78/92	146/156	148/167	131/138	118/141	59/62	149/153	102/104
Contig35	134	G	A	374/379	427/431	298/302	423/437	478/480	442/450	481/483	257/261	433/438	360/368
Contig35	209	T	G	59/93	86/127	50/80	88/119	112/161	92/132	100/133	65/100	82/113	85/114
Contig37	142	C	T	169/182	196/201	119/125	455/487	332/370	185/193	226/240	96/101	389/418	155/162
Contig39	79	G	C	244/256	270/286	216/221	288/300	385/388	244/246	340/340	177/179	474/498	259/276
Contig39	83	G	T	256/256	279/290	217/223	274/306	385/388	243/246	326/340	177/182	475/499	259/284
Contig39	85	G	A	251/255	284/290	226/229	298/301	378/380	248/250	339/341	180/181	495/498	280/280
Contig39	86	A	G	254/257	283/289	226/226	297/300	380/384	239/246	339/340	181/183	489/493	277/280
Contig39	88	T	C	249/258	291/291	216/220	293/299	359/364	244/248	328/332	180/181	474/483	275/278
Contig39	90	T	A	253/256	282/287	214/221	286/292	375/384	229/237	330/338	176/177	491/498	270/273
Contig39	92	A	G	226/252	254/283	188/222	271/305	326/388	209/243	286/335	161/180	432/487	248/278
Contig39	93	G	A	250/251	277/282	222/222	297/304	383/386	244/245	332/332	176/177	479/487	274/274
Contig39	94	G	A	239/251	273/282	214/222	290/300	381/390	231/245	318/334	173/179	477/491	270/275
Contig39	95	T	G	246/251	278/284	217/220	300/301	386/388	240/244	330/331	177/177	490/493	275/280
Contig39	96	G	A	240/254	269/286	220/222	296/306	380/387	243/245	325/328	177/178	458/483	269/280
Contig39	101	C	G	240/250	275/281	215/220	282/292	363/384	238/241	324/330	173/179	472/479	270/281
Contig39	102	G	A	246/251	281/282	217/218	295/298	388/389	243/243	327/331	176/176	489/490	274/276
Contig39	103	G	A	252/252	286/286	220/220	288/295	382/385	239/241	327/330	177/178	484/486	282/282
Contig39	104	C	T	245/246	278/281	220/222	289/296	386/390	234/239	325/328	174/176	489/494	275/278
Contig39	106	G	A	251/252	287/288	221/222	293/296	382/385	242/245	321/322	179/179	477/483	280/281
Contig39	107	G	A	240/250	251/276	209/219	276/291	371/391	235/241	316/332	169/177	468/487	268/279
Contig39	108	G	A	243/245	283/286	220/221	282/286	376/384	224/233	323/327	177/179	482/492	275/278
Contig39	109	C	T	250/250	284/286	214/216	297/299	387/388	236/241	318/323	176/178	489/490	280/280
Contig39	110	A	G	246/246	280/280	213/213	291/292	376/379	236/237	323/326	172/175	478/480	273/275
Contig39	111	G	A	248/249	278/281	217/217	292/296	376/377	234/236	316/320	175/176	474/477	279/279
Contig39	112	C	T	242/242	280/280	217/220	294/294	383/389	238/238	323/327	180/180	485/488	274/274
Contig39	113	C	T	245/245	272/273	219/220	289/291	388/395	229/231	330/330	177/178	494/494	276/276
Contig39	115	A	G	247/251	277/280	220/220	297/298	393/395	239/240	326/328	176/177	493/493	275/277
Contig39	116	C	T	249/252	285/288	207/219	290/296	367/392	231/239	310/328	167/176	480/493	279/284
Contig39	129	C	A	250/254	280/283	216/217	301/302	379/383	238/242	325/326	178/181	482/485	280/280
Contig39	130	G	A	220/251	222/279	192/221	232/302	344/392	223/241	280/325	144/178	399/488	220/278
Contig39	131	G	A	254/256	282/283	217/218	296/299	395/395	238/243	317/324	174/176	485/486	278/278
Contig39	132	C	T	194/254	211/286	190/221	215/304	334/384	222/242	269/320	146/182	374/486	202/281
Contig39	133	G	A	238/248	279/283	197/211	295/306	362/387	229/244	308/327	165/173	473/486	263/275
Contig39	134	G	A	240/254	266/282	216/217	292/299	373/385	247/248	321/324	176/177	454/474	273/284
Contig39	136	T	G	221/262	246/298	157/207	230/288	299/384	184/240	261/332	130/169	377/480	240/288
Contig39	140	C	T	252/255	284/286	179/183	179/180	361/365	157/157	311/313	150/151	445/456	277/279
Contig39	141	G	C	258/275	292/310	214/221	277/280	335/337	228/228	279/284	177/179	402/414	286/293
Contig39	144	A	G	237/241	269/270	187/188	305/305	391/392	267/267	332/333	149/150	486/486	272/275
Contig39	145	C	A	274/281	304/314	220/227	247/253	258/263	211/212	211/214	183/191	348/351	299/314
Contig39	146	C	T	237/240	261/261	199/199	301/302	400/400	269/270	338/339	155/157	483/487	254/259
Contig39	147	A	C	282/283	309/311	222/225	236/239	289/289	204/205	243/246	182/184	366/368	307/312
Contig39	148	G	A	247/250	259/265	175/181	304/307	374/393	258/262	324/340	139/143	468/478	277/281
Contig39	149	C	G	282/282	307/312	158/160	268/270	337/347	217/224	288/290	131/133	402/412	308/310
Contig39	150	G	A	237/243	253/258	156/158	296/301	317/327	235/256	245/257	136/141	389/394	254/278
Contig39	180	G	T	102/107	135/135	58/59	87/88	131/135	86/89	108/109	63/66	156/159	121/123
Contig39	183	C	T	104/117	142/147	58/58	98/103	141/141	107/108	118/119	70/72	162/168	128/130
Contig39	184	A	G	108/113	135/144	56/57	101/104	151/151	106/108	118/122	70/72	166/169	120/130
Contig39	187	C	T	113/117	146/146	59/60	98/101	149/149	111/112	117/120	70/73	166/166	134/135
Contig39	189	C	G	116/121	147/147	59/61	98/102	158/158	106/109	120/125	74/74	170/171	135/135
Contig39	191	G	T	121/121	143/147	59/63	104/104	155/157	107/109	121/123	71/73	165/170	133/134
Contig39	192	G	A	115/117	145/147	48/58	92/98	140/149	100/106	104/121	65/70	152/170	127/136
Contig39	193	C	G	114/117	141/148	55/60	80/99	142/157	106/110	115/121	65/73	170/171	135/136
Contig39	195	T	C	113/117	144/148	62/63	91/98	152/155	107/109	121/123	71/71	169/169	130/134
Contig39	197	G	A	110/115	135/147	60/60	94/97	155/157	107/108	117/121	70/72	166/169	131/133
Contig39	198	T	C	116/116	147/147	63/64	97/97	149/156	106/107	120/120	73/73	161/164	132/133
Contig39	200	C	T	114/115	138/146	62/63	94/98	156/157	109/109	124/124	72/73	158/162	134/134
Contig39	202	C	T	119/120	146/146	62/63	96/101	150/157	106/106	122/122	71/72	165/166	137/138
Contig39	203	A	T	114/115	138/147	58/63	81/101	142/156	102/111	112/123	65/72	169/169	130/134
Contig39	204	A	G	119/120	142/145	61/63	98/99	151/154	105/110	123/123	72/72	169/169	131/135
Contig39	205	G	C	102/117	135/146	59/63	77/101	136/154	101/110	117/123	64/71	166/172	130/132
Contig39	208	G	T	112/113	144/145	60/63	100/100	152/153	102/104	115/122	67/71	169/169	123/126
Contig39	209	C	T	112/115	142/145	58/58	100/100	151/152	94/94	122/122	71/72	164/168	126/126
Contig39	210	T	A	102/104	128/130	61/62	100/100	151/151	89/92	117/120	71/72	165/168	107/117
Contig39	221	A	T	64/82	87/112	39/54	77/94	105/142	66/75	86/98	46/60	108/159	61/91
Contig39	226	A	G	79/81	110/110	49/51	80/86	133/139	72/72	85/93	51/59	150/160	82/88
Contig39	240	T	A	44/80	64/105	43/50	46/86	88/130	64/71	62/92	32/58	105/151	70/88
Contig40	107	G	C	366/385	213/225	157/158	171/176	346/349	341/343	321/324	104/110	144/149	360/370
Contig40	112	C	G	376/388	215/219	146/157	164/166	332/350	338/348	303/320	111/112	145/146	357/374
Contig45	106	T	A	110/113	96/97	59/67	131/139	157/163	121/123	129/135	49/50	136/137	108/112
Contig45	184	T	A	69/69	102/102	56/60	99/102	138/141	62/66	117/124	49/52	112/115	80/81
Contig45	190	T	C	72/74	109/109	55/61	106/109	142/147	61/71	125/135	53/59	114/121	76/83
Contig45	193	G	A	75/75	101/110	62/62	107/110	142/146	69/71	131/131	58/59	121/122	83/83
Contig45	194	A	G	72/73	105/110	60/61	107/110	146/146	67/69	132/133	58/59	120/121	78/82
Contig45	195	G	T	69/71	107/107	59/60	103/108	143/143	67/68	128/130	59/59	121/122	76/81
Contig45	199	A	G	64/70	102/108	60/60	107/110	143/145	69/69	125/132	58/60	119/120	79/79
Contig45	201	C	A	74/75	106/110	61/62	108/112	143/145	69/71	136/136	62/62	119/122	83/84
Contig45	202	T	G	69/70	108/109	64/66	109/111	141/146	71/71	131/138	59/62	121/123	82/82
Contig45	209	G	A	69/71	107/112	64/65	107/115	144/145	62/65	139/142	62/63	130/130	77/85
Contig45	210	C	G	69/72	109/110	58/60	104/113	139/141	67/69	134/135	60/60	121/122	80/86
Contig45	211	A	G	47/64	70/102	44/58	71/109	83/140	44/65	77/129	40/59	80/121	56/82
Contig45	212	C	T	69/69	105/110	61/63	114/119	136/138	68/69	133/134	60/61	121/122	86/86
Contig45	217	T	C	57/73	80/120	46/66	67/114	91/151	50/73	98/147	48/65	86/135	65/88
Contig45	221	C	T	65/73	111/119	60/67	118/118	141/151	62/71	143/148	62/64	126/137	87/87
Contig45	224	C	T	73/73	118/118	66/69	115/117	155/157	72/72	147/149	63/63	132/136	88/88
Contig45	227	C	T	74/74	117/117	68/68	116/118	153/154	71/71	143/146	65/65	131/134	86/88
Contig45	229	T	C	70/73	112/117	67/67	111/114	145/152	69/69	135/140	61/63	128/132	86/88
Contig45	231	A	C	72/73	112/114	57/60	109/112	113/117	67/68	98/103	55/57	96/98	80/83
Contig45	240	T	G	58/62	96/99	58/63	104/110	127/140	61/67	132/137	53/59	114/124	73/76
Contig45	244	C	T	59/60	92/99	60/62	73/78	118/124	49/51	119/123	60/62	110/114	68/72
Contig45	246	G	A	70/70	102/108	54/56	98/101	107/108	59/59	97/101	50/50	100/102	76/76
Contig45	248	T	A	76/82	110/112	76/76	99/103	130/131	69/69	119/122	57/58	142/147	72/76
Contig45	251	G	T	77/85	109/116	77/82	112/122	170/173	80/80	146/155	62/64	160/166	76/82
Contig45	252	A	G	77/79	112/121	78/81	118/126	167/171	74/81	143/146	64/66	164/168	82/91
Contig45	253	C	T	77/80	115/116	81/82	122/123	173/175	79/81	150/154	69/69	166/169	84/86
Contig45	254	A	C	75/79	115/117	74/79	114/121	164/166	78/78	142/145	65/68	156/161	79/85
Contig45	256	C	T	59/62	81/86	70/70	91/94	130/136	68/70	118/124	59/60	137/140	66/67
Contig46	59	A	C	108/129	103/154	110/154	278/284	146/164	110/128	103/123	36/61	205/213	105/136
Contig46	60	C	A	93/130	98/157	143/155	256/293	141/173	98/121	97/131	56/62	183/218	96/141
Contig46	61	A	G	116/137	105/159	110/154	297/303	152/179	116/135	116/134	36/62	214/223	112/142
Contig46	62	A	C	112/129	108/158	145/151	293/299	150/174	119/132	112/132	60/61	215/220	110/140
Contig46	64	T	C	109/125	120/153	110/154	287/294	150/173	118/134	111/129	35/60	216/223	111/138
Contig46	65	G	T	115/125	129/157	110/156	286/297	154/172	119/136	109/133	35/59	218/225	127/140
Contig46	96	A	G	130/135	153/156	149/149	295/298	170/170	129/129	129/129	60/60	216/216	134/134
Contig46	102	C	T	133/133	160/160	155/155	299/303	172/175	135/138	134/136	60/62	224/226	139/140
Contig47	260	A	T	157/193	194/258	65/94	239/290	217/300	216/314	178/258	91/118	236/293	194/239
Contig47	261	A	G	194/195	258/260	96/97	286/291	304/306	315/319	256/259	121/122	291/294	227/235
Contig47	262	G	A	165/196	208/262	81/98	239/291	234/308	224/315	193/264	102/122	243/296	195/239
Contig47	263	G	A	193/195	272/273	96/97	279/286	308/312	313/314	261/263	118/121	291/296	243/246
Contig47	266	A	T	174/180	261/267	94/94	222/228	262/270	298/305	233/241	111/116	236/255	218/227
Contig47	267	A	G	123/180	202/264	69/93	170/224	193/270	229/302	175/242	82/116	171/252	153/230
Contig47	269	A	C	174/176	261/263	92/92	223/223	259/261	297/302	231/236	112/114	248/250	222/222
Contig47	270	G	A	176/178	261/263	92/92	223/226	261/267	301/301	232/234	109/110	250/252	222/224
Contig47	271	C	T	174/177	256/260	89/90	226/227	261/262	294/303	234/238	111/114	244/249	216/219
Contig47	276	A	C	172/177	250/261	91/94	222/225	268/278	301/306	228/237	112/115	246/255	228/234
Contig47	277	C	A	184/185	279/279	100/100	247/247	311/311	351/360	251/253	124/126	277/283	250/252
Contig47	278	C	T	188/193	277/281	97/98	247/251	306/308	361/365	254/254	126/127	277/282	252/257
Contig47	279	C	A	189/189	281/281	100/100	251/252	309/310	354/357	246/250	128/128	277/285	253/254
Contig47	281	C	T	189/195	281/281	101/101	261/262	309/312	357/363	252/252	128/130	296/299	272/274
Contig47	286	A	T	191/195	279/283	102/103	255/257	307/315	351/358	253/257	131/132	299/301	260/268
Contig47	289	G	C	184/189	281/283	98/101	258/259	312/317	358/360	252/256	126/128	299/303	262/266
Contig47	293	G	A	192/192	285/285	103/103	258/262	307/308	367/368	249/255	130/131	297/300	265/268
Contig47	295	G	A	187/190	284/285	101/101	259/260	313/314	358/367	260/261	127/127	297/300	272/273
Contig47	298	T	A	192/196	282/288	100/103	261/263	315/317	369/370	253/255	132/132	303/307	268/271
Contig47	299	A	C	188/195	280/284	102/102	261/265	317/319	370/373	253/255	130/132	296/300	266/267
Contig47	300	C	T	191/192	281/283	104/104	262/265	312/316	366/371	256/256	133/135	292/297	264/268
Contig47	301	G	A	194/197	286/289	104/104	262/266	316/319	376/376	258/260	131/132	300/305	275/275
Contig47	302	T	C	194/195	281/282	102/105	260/261	317/319	365/369	252/254	132/133	301/303	266/271
Contig47	304	A	C	194/194	284/284	104/104	255/262	322/322	365/366	253/258	132/133	302/304	266/266
Contig47	306	G	C	189/191	280/282	99/99	256/258	315/318	365/371	254/256	129/131	295/297	264/265
Contig47	308	C	A	190/192	284/285	104/104	254/256	305/312	351/357	250/256	126/128	287/296	260/262
Contig47	312	G	C	184/187	275/278	101/102	259/259	312/314	362/367	255/257	126/127	288/294	257/258
Contig47	319	G	A	193/194	280/283	100/103	260/262	314/315	364/368	256/259	131/131	298/301	261/263
Contig47	320	C	T	173/194	247/278	81/102	238/263	261/305	329/363	220/256	109/129	266/289	239/262
Contig47	322	G	A	192/194	282/282	101/103	261/261	309/314	359/360	249/256	129/131	286/299	255/260
Contig47	323	C	A	181/191	268/281	103/103	251/266	315/321	365/367	248/258	125/129	292/302	247/264
Contig47	327	C	T	181/182	258/259	102/102	245/247	311/315	361/361	242/243	127/127	287/292	245/250
Contig47	328	G	T	180/181	259/262	96/99	244/244	310/311	355/357	236/240	129/129	283/286	245/249
Contig47	330	T	C	183/185	261/265	99/100	243/244	308/311	357/364	238/243	127/129	277/282	243/244
Contig47	333	T	G	168/175	257/262	98/99	238/240	310/310	352/354	233/243	127/127	289/293	240/243
Contig47	334	T	G	172/173	248/251	90/91	239/240	289/299	331/352	237/241	122/124	282/285	239/240
Contig49	320	A	G	388/394	349/349	430/432	321/322	186/186	431/431	239/239	331/331	361/362	369/372
Contig49	321	A	G	341/350	305/311	368/385	284/290	169/174	367/386	220/221	294/303	315/332	329/339
Contig49	323	T	C	361/361	317/317	389/390	291/291	181/181	394/398	217/218	296/300	326/327	333/334
Contig49	324	C	G	379/388	343/348	401/423	300/317	185/193	399/430	233/237	315/330	341/355	353/364
Contig49	326	G	T	367/392	326/354	423/429	310/319	196/196	431/434	239/241	327/339	352/361	378/381
Contig49	327	G	T	391/401	356/358	427/429	320/322	189/192	440/440	241/242	344/344	367/368	378/384
Contig49	328	G	C	371/371	336/336	397/397	296/296	180/180	399/411	223/223	319/319	343/343	356/356
Contig49	333	C	T	404/404	360/361	434/436	328/330	191/197	443/446	231/239	334/341	371/372	379/381
Contig49	334	C	T	207/399	182/358	222/427	169/326	105/193	231/441	134/238	171/338	198/360	190/376
Contig49	336	C	T	400/404	353/360	414/430	321/328	189/194	422/438	238/243	333/340	361/365	372/379
Contig49	339	A	G	393/393	353/354	432/432	324/324	195/195	421/423	237/242	333/336	359/359	364/376
Contig49	346	G	A	404/406	361/363	424/433	322/329	191/195	435/449	236/243	340/346	368/372	386/386
Contig49	347	C	T	405/406	364/365	438/438	330/331	189/196	447/449	237/244	345/346	363/372	383/388
Contig49	349	G	T	401/402	355/363	430/437	327/329	190/193	441/445	238/243	348/348	368/371	381/382
Contig49	350	C	T	401/403	352/355	429/431	319/325	194/194	444/449	240/240	336/343	370/372	384/384
Contig49	351	A	G	403/403	355/356	430/432	324/325	196/196	435/447	242/242	343/343	373/375	382/383
Contig49	352	G	C	405/405	355/355	433/436	327/327	188/195	445/445	243/243	342/343	371/371	384/386
Contig49	354	A	G	396/403	354/359	427/434	322/329	191/196	446/448	243/244	344/346	372/376	383/385
Contig49	356	C	T	397/398	355/356	427/431	323/325	196/196	444/445	245/245	341/344	372/373	370/372
Contig50	16	G	A	192/193	213/214	128/129	290/299	333/333	136/136	245/246	111/111	340/344	173/173
Contig50	24	C	A	187/191	207/211	123/126	297/303	322/324	137/139	241/247	106/111	334/343	169/170
Contig50	28	C	T	187/192	211/211	128/130	300/301	331/335	139/140	247/249	112/112	342/349	171/171
Contig50	29	G	A	190/192	204/205	130/130	300/301	326/326	139/139	240/243	110/111	342/343	167/169
Contig50	60	A	C	190/196	218/220	127/129	299/302	330/330	146/146	247/247	112/112	346/346	179/179
Contig50	62	T	C	177/201	193/221	104/128	265/299	276/336	123/145	210/250	96/112	281/345	142/177
Contig50	63	C	G	189/195	209/215	125/129	294/297	332/333	144/146	239/246	107/112	331/341	177/178
Contig50	74	C	A	195/199	213/219	134/137	303/305	354/356	150/152	262/262	115/116	352/358	177/178
Contig50	84	G	A	190/193	195/198	127/129	298/298	330/335	151/154	257/260	115/116	346/349	174/178
Contig50	85	A	C	161/161	191/191	129/129	276/276	292/300	144/144	244/244	106/107	315/317	164/165
Contig50	87	T	A	192/192	214/215	134/134	296/299	343/346	157/161	264/269	117/117	353/354	184/184
Contig52	95	A	C	366/373	254/271	412/414	215/222	349/356	197/199	270/294	53/57	247/250	173/178
Contig52	96	T	A	359/371	256/280	451/453	222/234	355/369	201/206	289/307	74/74	260/262	176/180
Contig52	97	C	T	373/382	277/289	454/455	230/241	358/364	206/209	292/310	73/77	268/270	176/181
Contig52	106	C	A	384/388	278/281	426/428	203/205	334/337	200/201	291/296	70/70	249/256	169/169
Contig52	107	C	A	384/396	271/280	423/438	204/211	330/340	195/204	274/294	70/72	253/257	158/169
Contig52	108	A	T	392/397	275/287	432/444	228/230	344/348	205/211	300/305	72/75	257/266	170/173
Contig52	109	A	T	388/398	277/280	437/443	222/224	340/348	203/210	300/305	71/71	256/264	178/181
Contig52	110	A	T	385/400	256/280	420/446	211/220	329/346	197/202	294/305	70/71	243/262	167/176
Contig52	111	T	A	376/390	257/265	409/422	207/212	325/330	190/200	291/296	64/65	241/245	156/162
Contig52	112	T	A	381/387	257/261	421/431	206/208	326/332	190/194	279/288	66/67	246/248	154/158
Contig52	114	T	G	377/398	258/280	427/449	219/224	330/340	199/204	292/304	69/70	245/256	163/174
Contig52	115	T	C	369/390	247/261	403/434	210/218	310/330	189/199	278/292	66/68	236/252	155/164
Contig52	116	C	T	398/412	288/294	432/454	221/227	345/359	206/211	305/311	73/74	253/264	179/184
Contig52	117	C	A	395/408	289/293	426/450	220/233	350/360	209/218	290/309	72/75	251/268	177/188
Contig52	118	A	C	407/416	297/303	445/456	237/240	361/370	208/212	316/318	74/75	265/278	185/187
Contig52	119	A	T	414/420	291/292	446/454	233/236	363/366	210/210	313/316	75/75	266/269	182/184
Contig52	120	G	T	406/413	290/297	437/455	237/241	357/363	206/212	302/315	78/78	259/268	176/181
Contig52	121	T	C	402/412	282/290	445/451	227/233	355/364	206/211	299/311	73/75	259/265	173/178
Contig52	122	T	A	398/405	281/287	445/451	231/233	349/354	203/203	306/311	73/73	263/266	172/174
Contig52	123	A	T	411/415	292/296	444/448	240/241	360/366	220/220	311/314	76/76	263/267	181/183
Contig52	124	A	G	396/417	291/300	426/456	229/238	345/366	212/218	297/316	73/75	250/271	180/190
Contig52	125	G	A	397/407	290/294	446/455	227/231	348/356	208/209	300/306	74/75	258/262	171/177
Contig52	126	C	T	387/391	280/285	435/442	210/212	325/330	196/201	296/300	70/72	249/257	164/164
Contig52	127	T	C	387/394	286/292	432/439	210/211	327/335	197/202	297/299	74/74	258/259	163/165
Contig52	128	T	G	404/407	294/295	439/451	228/230	354/357	210/212	308/312	72/72	261/265	170/175
Contig52	129	T	C	398/405	288/290	446/448	227/228	345/347	210/210	306/308	74/74	256/263	168/173
Contig52	131	T	C	393/407	288/294	430/447	218/224	342/349	204/211	302/309	73/74	258/265	161/167
Contig52	132	T	C	401/414	291/300	435/455	232/237	353/368	218/223	301/315	74/75	262/271	181/186
Contig52	133	T	C	410/416	300/304	448/454	236/240	359/362	219/221	313/315	76/77	272/276	190/191
Contig52	135	T	G	407/415	302/304	452/455	236/239	366/372	209/211	312/317	77/78	271/277	191/193
Contig52	136	T	A	400/410	293/297	444/453	235/238	355/363	213/216	309/316	71/74	257/272	185/191
Contig52	137	A	T	390/419	283/299	409/456	227/240	343/373	204/218	303/321	66/76	260/279	183/193
Contig52	138	A	T	421/422	304/307	455/460	242/243	377/379	222/224	318/324	78/78	275/278	191/192
Contig52	139	A	T	395/416	293/299	430/456	238/241	350/371	214/219	310/321	76/77	265/276	181/191
Contig52	140	T	C	401/410	277/286	436/449	234/236	347/358	210/214	309/315	73/73	262/265	182/184
Contig52	141	G	T	406/412	285/291	443/450	228/230	346/357	204/207	303/309	72/73	260/263	181/184
Contig52	142	A	T	398/407	284/287	422/436	223/227	344/353	205/210	302/311	74/74	259/264	172/176
Contig52	143	T	C	404/404	298/298	443/450	233/233	357/360	215/216	307/309	74/74	262/268	181/183
Contig52	144	T	G	395/401	290/291	435/444	228/230	350/354	206/207	296/302	73/73	254/261	172/175
Contig52	145	C	T	390/411	288/296	424/446	229/234	352/364	211/219	298/311	79/79	259/274	173/179
Contig52	146	T	C	410/415	287/289	446/455	230/232	366/370	217/218	313/317	78/78	269/271	183/185
Contig52	147	A	T	399/418	287/299	426/459	233/240	353/374	213/222	297/315	76/79	259/276	180/191
Contig52	148	A	G	406/416	287/296	444/450	227/228	350/356	211/215	310/316	76/76	259/269	177/182
Contig52	150	C	T	401/410	291/296	441/446	225/229	358/365	218/219	308/316	75/75	271/273	180/182
Contig52	151	A	G	411/417	296/300	450/452	234/236	366/371	221/221	320/321	77/78	276/277	186/188
Contig52	152	A	T	411/416	297/298	442/448	231/233	369/369	221/221	318/320	77/78	270/273	184/187
Contig52	153	T	C	402/412	296/299	440/449	227/229	360/362	215/218	313/316	76/76	259/266	181/182
Contig52	154	A	T	403/421	294/303	428/457	234/239	363/376	214/221	309/319	77/78	266/278	187/194
Contig52	155	A	G	400/417	285/300	422/447	229/237	353/369	209/217	296/316	73/74	261/275	177/190
Contig52	156	G	A	415/422	287/300	439/453	233/240	359/368	221/224	305/318	76/77	269/278	190/193
Contig52	157	T	C	403/407	294/297	439/444	224/226	354/358	214/214	304/308	72/73	267/267	184/185
Contig52	158	G	A	399/409	291/296	435/447	233/235	357/363	217/222	303/313	75/75	260/267	181/186
Contig52	160	A	C	400/415	293/299	429/450	232/239	355/366	220/221	307/314	77/77	270/276	187/190
Contig52	163	C	A	413/420	297/304	448/460	242/246	367/378	222/226	312/320	74/77	267/276	188/194
Contig52	164	A	C	418/423	301/304	450/455	241/244	373/377	223/226	314/318	74/74	267/278	189/191
Contig52	165	G	A	408/419	286/299	435/451	226/238	353/371	213/223	304/318	76/77	271/278	186/195
Contig52	166	A	G	420/421	302/303	450/454	240/241	373/374	225/226	317/322	77/77	275/276	192/194
Contig57	30	T	A	113/115	137/141	84/86	99/100	133/139	140/141	117/125	100/100	160/163	152/154
Contig57	35	G	A	136/136	157/157	86/86	89/99	141/141	154/154	123/127	102/102	164/166	171/171
Contig57	38	C	T	131/132	151/157	88/88	96/98	131/137	148/151	123/127	99/101	160/166	159/168
Contig57	41	T	A	128/134	160/160	86/87	98/99	144/146	149/152	129/129	102/103	161/174	180/180
Contig57	42	C	T	126/140	155/156	81/86	93/96	133/147	152/152	126/128	96/103	174/176	171/178
Contig57	46	C	T	136/137	191/191	100/102	115/115	185/186	161/169	156/159	108/109	201/202	196/199
Contig57	47	T	C	138/140	180/191	99/102	104/114	176/183	153/169	137/156	106/110	201/204	189/207
Contig57	48	C	A	134/136	184/192	100/101	113/115	185/187	166/169	156/157	108/109	198/203	205/205
Contig57	49	A	T	141/147	184/196	93/102	113/116	181/189	160/172	149/156	101/109	196/204	199/208
Contig57	53	T	C	145/145	195/197	103/103	122/123	184/185	163/172	168/168	111/111	206/206	211/211
Contig57	54	C	A	101/144	153/197	88/104	79/123	140/186	146/176	138/165	84/110	149/204	179/212
Contig57	55	A	G	141/142	196/201	99/103	122/133	183/195	159/175	157/167	111/112	199/205	213/215
Contig57	56	A	G	170/170	234/240	109/111	144/145	199/205	205/207	181/187	122/123	213/215	225/235
Contig57	57	C	T	162/175	233/240	107/117	145/148	198/207	203/207	186/191	129/133	216/217	224/232
Contig57	59	T	G	200/201	255/257	121/121	138/148	211/212	204/211	214/215	134/134	221/221	258/260
Contig57	60	T	G	198/202	256/259	117/120	149/150	219/222	234/234	213/217	132/133	218/219	258/261
Contig57	61	T	G	165/209	235/269	114/121	121/163	207/238	213/245	187/224	116/135	181/225	238/275
Contig57	62	G	T	208/213	267/277	121/126	165/175	231/244	252/260	221/238	134/137	227/231	263/273
Contig57	63	A	G	203/207	273/279	122/125	160/177	234/244	245/263	225/239	134/139	228/234	271/273
Contig57	64	T	C	212/212	269/274	125/126	173/178	243/247	263/264	235/240	138/139	231/231	270/277
Contig57	65	A	G	207/211	280/280	126/126	177/177	244/246	261/263	236/236	141/141	231/233	267/274
Contig57	66	T	C	209/211	279/279	125/126	168/173	241/249	257/266	236/238	138/141	232/233	265/274
Contig57	68	C	T	203/206	270/275	126/126	173/177	245/250	265/266	229/235	136/139	232/233	270/271
Contig57	70	G	A	209/210	276/277	127/127	165/176	243/245	255/264	229/234	140/142	219/233	271/271
Contig57	71	G	A	206/210	268/273	123/126	174/174	246/251	261/264	240/241	137/137	223/235	270/270
Contig57	72	T	C	211/212	266/273	126/126	171/171	245/246	261/262	236/236	141/141	231/234	268/269
Contig57	75	A	G	202/204	272/272	124/125	165/168	236/242	254/265	227/230	131/133	221/225	266/266
Contig57	76	C	T	209/209	271/277	122/123	169/171	244/246	252/263	238/239	135/137	230/230	273/276
Contig57	78	C	T	212/214	277/280	122/130	180/185	242/251	264/272	231/242	144/145	239/240	269/280
Contig57	79	A	T	210/210	282/282	125/127	180/181	246/247	268/272	238/241	143/143	242/246	274/275
Contig57	80	G	T	212/213	276/283	122/126	183/184	237/238	266/270	232/239	145/146	240/242	276/280
Contig57	81	C	T	210/214	279/285	123/124	185/186	235/243	271/272	239/242	142/143	239/245	267/278
Contig57	82	T	G	202/208	268/283	124/125	178/185	233/242	268/271	236/241	142/142	236/239	277/279
Contig57	83	C	A	213/216	268/279	125/126	183/184	232/241	266/271	233/238	144/144	240/243	263/277
Contig57	84	G	A	211/214	277/282	128/129	178/184	248/249	269/270	237/239	142/143	242/244	269/270
Contig57	86	C	T	209/213	264/274	123/125	164/181	217/244	250/267	221/238	134/142	222/240	258/275
Contig57	87	C	T	221/223	273/278	121/124	187/193	234/236	261/263	232/235	136/139	231/241	265/270
Contig57	88	A	T	221/225	271/274	118/118	182/188	231/231	263/265	233/233	136/137	234/238	264/265
Contig57	89	G	A	215/220	274/279	119/124	178/183	223/233	254/269	231/240	133/138	232/240	253/266
Contig57	91	T	C	193/224	252/282	117/120	146/186	198/227	245/264	212/230	123/137	192/240	230/254
Contig57	92	T	A	217/220	273/278	112/118	173/182	222/224	257/262	220/225	128/132	221/234	256/258
Contig57	93	G	C	211/214	270/278	109/114	175/183	222/224	245/255	220/223	127/130	224/231	244/249
Contig57	94	A	G	210/211	274/274	108/109	179/181	223/223	257/258	219/225	129/129	228/232	245/246
Contig57	96	A	T	210/211	264/269	100/105	179/181	207/212	250/251	215/217	126/127	224/229	240/250
Contig57	97	G	A	122/205	160/262	65/107	137/171	156/212	139/245	132/214	74/127	179/226	163/242
Contig57	98	C	G	183/203	250/262	100/102	154/167	190/205	240/247	192/202	116/119	199/218	220/236
Contig57	99	T	C	163/195	222/253	87/91	121/164	170/199	212/232	178/198	92/108	158/214	208/229
Contig57	100	G	T	191/194	236/238	90/91	152/155	189/189	219/220	186/191	104/104	197/205	210/217
Contig57	103	G	A	108/122	141/175	46/55	87/108	105/123	125/153	116/141	59/69	117/133	138/156
Contig61	196	C	A	157/166	201/207	103/107	337/350	224/229	139/145	294/304	73/76	205/211	172/178
Contig61	197	A	G	151/164	192/216	100/109	326/355	210/225	141/150	285/306	77/82	197/211	159/176
Contig61	202	G	A	158/164	217/221	110/113	361/370	235/241	155/159	295/307	84/85	211/216	173/182
Contig61	205	C	T	162/164	218/219	114/114	361/365	236/237	152/152	307/308	84/85	212/213	181/183
Contig61	206	A	G	154/162	213/221	100/107	342/367	237/243	154/156	292/304	79/83	204/221	168/181
Contig61	207	A	G	164/164	220/220	113/114	358/366	235/239	156/156	301/304	83/83	211/216	176/177
Contig61	211	G	A	166/167	222/222	103/112	361/367	244/248	153/153	305/307	85/85	225/225	181/181
Contig61	212	T	C	164/164	222/224	108/108	363/369	240/241	149/151	304/304	86/86	223/225	183/183
Contig61	214	C	T	162/163	187/218	108/111	357/362	237/241	150/152	301/305	86/86	218/226	179/179
Contig61	218	C	A	162/168	212/214	108/110	348/354	233/238	148/153	295/301	84/84	212/216	178/180
Contig61	219	C	A	167/168	216/218	113/114	348/350	233/238	148/150	302/304	87/87	210/212	177/177
Contig61	225	G	A	169/170	214/218	113/114	344/349	237/244	159/161	296/299	94/94	212/217	176/179
Contig61	226	G	A	157/164	209/221	113/115	299/342	239/239	152/162	295/295	84/90	197/218	163/180
Contig61	227	G	T	161/166	205/217	107/113	335/348	235/238	158/160	298/301	85/89	211/218	175/177
Contig61	228	G	A	146/147	190/191	103/104	336/339	223/224	145/149	269/270	81/81	203/206	162/166
Contig61	238	A	C	155/156	179/181	104/104	306/307	223/228	139/139	262/262	85/87	200/204	158/161
Contig61	240	C	T	148/151	177/180	103/104	304/305	219/226	135/135	259/262	85/87	196/203	159/163
Contig61	241	G	A	152/156	177/181	102/105	307/311	227/229	142/144	256/263	85/85	206/208	155/155
Contig61	242	G	C	148/148	179/181	103/103	314/315	228/229	143/143	257/259	87/87	200/204	154/157
Contig61	249	A	C	90/90	116/117	64/70	182/186	133/138	83/86	152/154	65/65	119/125	97/102
Contig61	250	C	T	86/86	117/118	72/72	185/185	134/136	85/87	149/153	64/66	115/120	100/100
Contig61	251	C	A	89/90	111/117	68/71	182/189	128/135	84/90	153/155	65/66	121/123	98/103
Contig61	252	G	A	88/89	116/117	71/71	178/185	131/134	90/90	153/156	63/64	122/124	100/101
Contig61	255	C	G	88/90	115/121	67/69	173/187	130/134	84/88	154/157	63/65	120/125	101/104
Contig61	256	G	A	88/90	114/118	68/70	181/182	137/137	85/86	153/156	64/66	121/122	99/102
Contig61	260	T	G	89/89	117/117	71/71	188/189	139/139	81/88	150/156	66/66	123/123	102/102
Contig61	261	G	A	84/88	113/115	68/70	172/183	133/136	83/85	151/157	61/67	119/123	99/101
Contig61	262	G	A	82/87	115/116	68/70	181/185	136/140	88/88	155/156	66/67	122/123	99/102
Contig61	265	A	G	81/87	110/115	65/67	166/186	129/141	73/84	143/156	62/67	116/123	94/101
Contig61	268	T	A	81/84	104/108	58/59	160/161	124/124	78/80	131/132	65/65	107/107	85/88
Contig61	270	G	A	77/81	102/107	58/61	151/155	121/124	77/78	135/136	63/64	106/110	84/85
Contig65	14	A	T	129/129	111/114	88/89	196/196	143/146	132/134	113/115	61/61	200/203	151/159
Contig65	15	A	C	80/127	72/115	53/89	126/193	93/145	81/137	90/116	38/59	131/205	85/163
Contig65	18	G	A	123/125	114/116	89/89	187/188	139/142	133/133	115/115	57/58	196/197	155/155
Contig65	21	G	A	128/128	118/118	89/89	193/193	143/144	131/140	111/114	60/61	203/205	155/155
Contig65	38	C	T	126/127	111/113	87/87	187/188	141/144	136/138	110/113	55/56	196/199	156/157
Contig65	39	G	A	124/126	115/116	88/90	190/191	144/147	136/138	110/110	58/59	203/205	155/160
Contig65	56	G	A	119/127	110/114	88/89	184/190	141/145	137/138	114/116	58/61	200/203	152/160
Contig65	57	G	A	126/126	115/115	88/89	185/186	145/145	131/133	111/112	58/58	198/204	154/160
Contig65	58	T	C	117/124	106/113	78/87	171/184	120/137	122/137	97/110	49/56	182/198	139/157
Contig65	70	A	T	122/126	116/116	87/89	190/191	139/141	137/137	108/109	60/60	201/201	157/163
Contig65	74	A	G	111/120	107/111	74/80	170/183	129/140	106/134	102/108	53/58	182/194	145/153
Contig65	78	G	A	107/108	102/106	76/77	164/167	123/123	113/116	103/105	50/55	175/180	140/140
Contig65	79	G	A	93/94	93/93	71/74	140/140	105/107	112/114	93/95	50/50	152/154	119/119
Contig67	16	G	T	111/114	134/134	73/78	191/198	194/196	133/133	107/107	75/75	210/210	117/121
Contig67	33	T	A	107/119	132/137	69/79	190/201	194/206	133/141	108/113	74/77	195/215	127/127
Contig67	35	A	T	113/121	137/139	75/79	197/202	204/204	137/137	114/114	77/79	207/217	127/127
Contig67	37	A	G	102/119	124/138	73/77	169/195	176/199	111/131	107/111	70/77	202/217	110/125
Contig67	38	G	T	118/118	128/135	65/74	187/195	176/200	126/132	99/112	74/77	199/210	116/122
Contig67	41	C	T	120/124	143/143	79/79	198/201	204/204	138/138	113/113	76/77	215/219	128/128
Contig67	46	G	T	117/120	134/138	73/80	199/203	201/201	133/138	108/108	76/76	208/218	127/127
Contig67	48	T	C	114/117	127/135	66/75	187/196	171/195	122/133	93/106	74/77	200/212	117/124
Contig67	50	C	A	104/122	130/143	75/78	173/201	190/205	130/138	108/110	70/76	207/219	116/127
Contig67	52	T	G	124/125	138/139	75/76	202/202	188/198	130/137	110/111	77/77	215/215	126/126
Contig74	111	A	C	313/313	268/269	282/284	143/145	65/65	86/89	89/89	312/314	72/72	103/106
Contig74	130	G	A	297/316	256/274	279/289	144/146	66/70	92/92	98/98	317/324	72/74	111/114
Contig74	142	G	A	302/304	262/265	289/296	143/146	74/76	90/92	108/109	323/331	82/82	105/109
Contig74	152	A	G	279/302	242/260	233/293	99/147	56/76	51/86	76/103	214/323	64/81	79/106
Contig74	168	T	C	298/317	260/268	266/281	129/147	66/74	86/90	101/106	289/316	79/85	106/116
Contig77	77	C	A	40/57	44/52	30/51	60/75	59/80	62/98	67/82	36/51	68/81	55/70
Contig79	72	G	A	130/130	131/139	102/103	194/198	262/269	154/154	231/237	91/93	146/151	98/103
Contig79	73	G	A	128/133	135/138	107/107	202/203	268/272	154/154	234/240	96/96	157/162	101/101
Contig79	77	G	A	140/142	136/143	97/106	206/208	274/279	155/157	229/242	93/94	157/162	103/104
Contig79	81	T	C	138/139	137/137	102/103	196/205	270/270	156/156	237/244	96/96	151/151	102/104
Contig79	82	G	A	135/138	140/141	100/101	203/204	270/272	154/156	244/244	94/96	160/161	101/102
Contig79	83	T	C	137/138	131/137	99/99	188/195	264/266	143/144	235/238	93/93	157/158	102/102
Contig79	84	C	A	121/131	122/125	100/104	190/204	250/272	131/152	238/248	90/94	155/158	96/99
Contig79	91	G	T	138/141	136/141	98/102	206/210	265/274	148/155	242/243	93/94	158/159	102/103
Contig79	92	G	A	139/140	139/141	105/106	202/204	266/271	153/156	241/246	93/93	161/161	98/98
Contig79	93	G	T	127/136	139/141	99/102	191/202	263/267	152/157	233/239	93/95	155/160	101/102
Contig79	94	G	T	138/138	132/136	95/99	204/204	256/258	151/156	238/240	95/95	156/159	101/101
Contig79	96	C	A	131/137	127/139	92/100	181/205	242/264	136/153	223/237	91/92	149/160	92/99
Contig79	99	A	C	137/137	138/138	99/99	202/203	259/259	154/154	235/238	91/91	154/160	101/101
Contig79	100	A	T	128/135	136/138	99/101	205/205	259/263	154/155	237/239	92/93	155/158	100/101
Contig79	102	T	A	120/135	122/138	79/97	171/203	213/269	116/155	215/248	82/92	143/161	83/96
Contig79	103	T	G	74/134	83/138	61/100	122/205	156/267	110/150	178/248	54/95	115/159	61/99
Contig79	104	T	G	129/131	136/137	96/99	196/208	251/271	134/156	241/246	91/92	159/161	97/98
Contig79	105	A	G	135/138	136/137	100/102	204/207	260/265	157/158	239/241	95/96	151/156	97/100
Contig79	107	A	T	135/137	135/136	92/101	206/210	260/265	144/158	228/242	88/97	159/163	93/99
Contig79	108	C	T	132/136	141/145	90/101	203/211	267/272	146/160	224/244	85/95	155/161	96/102
Contig79	111	C	G	96/136	89/141	69/101	132/205	181/271	97/154	134/246	60/95	80/159	63/103
Contig79	113	A	G	135/138	134/141	102/104	205/207	270/273	152/153	246/249	92/94	156/159	99/100
Contig79	114	C	T	131/134	143/143	99/102	206/210	261/270	152/155	238/248	88/92	155/158	97/103
Contig79	117	G	A	133/136	140/140	103/106	204/206	269/273	157/158	240/248	89/92	158/163	105/106
Contig79	118	A	C	132/135	138/139	101/103	193/198	265/269	146/151	246/248	91/92	154/157	101/103
Contig79	119	A	C	136/136	139/143	102/102	202/202	262/263	155/156	227/235	91/92	154/156	103/103
Contig79	120	A	T	131/137	138/139	100/103	195/207	263/264	155/157	222/231	90/91	160/161	104/104
Contig79	121	C	A	127/138	135/141	92/100	176/204	226/263	134/155	217/231	83/92	155/158	99/103
Contig79	122	T	G	135/138	143/144	97/99	196/204	249/264	151/155	228/233	91/93	160/160	104/104
Contig79	124	T	G	109/109	97/103	85/85	139/139	178/188	122/123	177/178	73/79	117/117	70/73
Contig79	125	T	G	109/110	104/104	83/85	140/141	182/182	124/126	177/177	80/81	113/116	75/76
Contig79	127	G	T	94/109	94/102	73/83	138/140	169/184	118/126	168/176	70/78	112/117	66/76
Contig79	128	T	C	108/109	105/105	85/85	139/140	182/184	125/125	174/177	78/79	113/116	74/74
Contig79	129	G	A	105/107	100/102	82/84	136/139	183/185	119/120	172/176	79/79	114/117	74/74
Contig79	130	G	A	107/108	101/103	82/83	140/145	179/187	113/116	169/174	75/77	113/117	73/75
Contig79	131	T	C	108/110	102/105	85/85	144/146	182/185	117/117	174/175	76/78	118/118	74/75
Contig79	132	T	A	88/107	74/104	63/84	121/145	144/185	82/118	112/174	63/79	75/116	62/74
Contig79	137	C	T	100/104	101/101	74/75	135/140	173/177	99/100	158/163	66/68	98/112	67/73
Contig79	140	A	T	102/104	98/100	73/74	136/139	181/182	101/102	167/167	71/72	108/113	72/73
Contig79	141	T	C	101/106	94/98	75/76	127/142	177/181	97/99	161/163	72/72	107/111	68/73
Contig79	143	G	T	85/106	84/97	64/76	133/143	158/176	94/102	154/167	62/74	96/112	58/72
Contig79	144	A	G	98/103	93/96	72/74	123/139	164/172	93/97	155/162	71/72	112/114	70/71
Contig79	145	T	C	81/100	88/96	68/73	110/138	156/173	85/98	146/162	64/69	101/111	62/72
Contig79	146	T	A	99/100	95/96	75/76	136/138	171/173	96/96	154/161	71/73	100/102	73/73
Contig80	80	G	A	173/177	179/180	61/61	97/101	172/177	198/199	142/144	49/50	118/118	163/164
Contig80	81	T	A	179/182	177/182	60/63	98/98	170/171	195/198	142/145	49/52	117/118	165/166
Contig80	82	A	C	124/180	136/186	51/61	80/100	158/196	134/199	122/154	47/53	101/115	124/166
Contig84	104	A	G	164/178	210/211	188/189	207/214	226/227	344/347	303/306	126/126	290/305	310/318
Contig84	119	C	A	176/177	209/209	188/190	215/215	223/223	344/349	299/300	126/126	296/302	313/317
Contig84	120	C	A	175/177	208/208	189/190	215/215	222/222	348/348	302/302	126/126	292/299	313/317
Contig84	128	C	G	175/176	207/207	191/191	208/212	219/225	342/345	301/301	126/126	300/304	311/313
Contig84	129	C	T	176/177	207/209	191/192	209/215	221/225	328/337	300/302	122/123	302/305	308/315
Contig84	143	C	T	168/168	204/204	183/183	208/209	219/223	331/332	297/299	119/121	302/302	301/303
Contig84	145	C	G	163/173	198/209	165/189	197/215	213/225	309/344	253/301	109/122	273/302	284/309
Contig84	147	T	C	174/174	207/207	192/192	209/213	221/222	337/337	303/303	120/121	302/306	312/314
Contig84	163	T	A	167/181	195/213	176/192	204/212	192/226	320/354	271/305	112/126	283/304	279/320
Contig84	239	C	A	160/167	197/198	160/161	200/200	220/223	301/309	262/262	119/120	278/280	276/279
Contig84	240	C	A	165/170	194/195	173/175	198/198	217/220	301/304	260/262	128/129	280/280	279/279
Contig84	241	A	C	157/165	198/198	175/175	198/198	222/227	309/310	269/270	128/129	286/287	277/281
Contig84	242	G	A	165/175	202/202	175/175	199/199	221/226	308/309	275/277	126/127	285/287	283/286
Contig84	244	T	A	167/174	186/201	167/176	196/202	221/225	295/316	265/272	125/129	272/285	278/286
Contig84	249	G	C	168/174	190/192	157/169	193/197	202/220	284/311	243/265	118/127	273/277	270/285
Contig84	254	A	T	126/139	121/135	161/167	167/186	174/192	270/303	207/221	115/120	233/254	191/218
Contig84	259	A	C	162/172	187/191	168/171	191/195	210/216	307/311	264/264	122/126	265/272	268/281
Contig84	260	C	T	157/171	183/187	164/166	195/197	219/222	303/308	264/266	121/123	278/280	273/276
Contig84	267	A	G	163/169	182/189	168/169	196/199	217/219	310/313	265/269	124/125	278/280	270/278
Contig84	270	C	T	160/166	176/177	167/171	196/198	217/219	302/310	265/266	122/127	282/283	265/269
Contig84	274	C	A	157/170	165/177	146/163	189/200	195/217	299/302	241/266	93/109	246/275	243/279
Contig84	279	T	C	166/171	180/181	169/169	199/201	219/219	297/303	264/264	118/120	273/277	274/278
Contig84	281	A	G	146/164	143/177	146/169	173/201	181/215	255/301	215/261	98/117	229/271	226/269
Contig84	284	A	G	171/176	179/185	170/170	200/203	214/217	312/314	258/260	124/125	277/278	272/279
Contig84	297	T	C	161/168	180/193	168/172	187/204	206/221	271/302	249/263	122/126	266/280	266/278
Contig84	301	C	A	171/171	193/194	166/166	201/201	217/220	305/305	257/261	111/111	271/274	279/279
Contig84	302	A	C	171/177	190/196	165/165	203/203	215/217	306/308	262/264	119/122	278/282	272/283
Contig84	303	C	A	171/175	193/194	172/172	197/198	222/223	304/307	268/272	122/122	281/281	283/283
Contig84	304	C	G	169/173	195/197	168/170	196/200	221/222	305/305	265/266	120/121	277/279	281/282
Contig84	306	C	T	97/170	101/196	103/170	110/199	145/224	215/304	190/267	80/123	174/286	175/277
Contig84	308	G	A	173/175	190/190	171/172	198/202	220/220	312/312	263/265	122/122	272/276	283/283
Contig84	313	G	T	169/170	184/186	166/170	195/198	216/217	297/298	253/255	118/119	273/273	266/276
Contig86	31	G	A	129/138	149/152	114/125	197/219	197/210	167/175	179/195	116/123	183/194	188/202
Contig86	36	C	A	138/141	152/157	124/125	218/219	209/213	173/193	194/197	123/123	190/194	201/208
Contig86	41	G	C	137/141	152/155	119/125	207/219	203/211	188/193	182/193	118/122	184/191	199/207
Contig86	42	T	A	137/141	153/156	125/125	215/217	209/212	191/193	192/193	121/123	184/190	205/209
Contig86	47	C	T	143/147	176/179	121/128	204/220	212/224	211/219	186/203	119/122	191/199	217/227
Contig86	48	G	A	149/149	179/179	125/128	219/221	218/226	209/215	204/206	119/122	200/202	229/230
Contig86	52	C	T	149/151	181/181	125/127	221/221	221/226	215/218	204/206	123/123	199/200	226/229
Contig86	55	A	G	144/149	176/182	121/127	210/218	216/229	211/218	200/206	120/124	191/199	227/229
Contig86	56	C	T	148/151	181/185	122/127	210/220	222/227	214/220	203/207	123/125	195/200	226/230
Contig86	57	T	A	148/149	180/184	118/127	212/220	217/226	213/217	201/207	120/123	197/201	228/231
Contig86	59	G	A	147/150	184/185	127/127	220/220	224/227	216/220	203/206	124/124	200/200	230/231
Contig86	65	C	T	147/151	182/184	128/128	222/222	226/228	220/221	201/205	124/124	202/202	224/228
Contig86	67	A	G	149/149	184/184	126/128	219/221	221/226	219/220	201/205	124/125	202/202	232/232
Contig86	69	C	T	137/150	173/182	126/127	215/220	224/226	213/218	197/201	120/123	198/202	227/228
Contig86	71	G	A	149/151	180/184	128/128	215/221	222/224	211/218	203/206	123/127	194/201	222/228
Contig86	72	C	T	149/149	181/184	127/127	213/220	228/228	220/222	205/205	126/127	200/201	228/230
Contig86	74	C	G	151/151	178/184	125/128	221/222	225/228	217/220	204/206	126/127	200/201	232/232
Contig86	75	G	A	133/135	171/172	112/115	202/202	202/208	200/202	175/180	110/111	179/180	213/214
Contig86	79	C	T	111/114	137/137	90/92	170/172	170/170	177/177	146/146	100/102	134/134	174/175
Contig86	81	C	T	127/128	156/157	101/101	181/184	186/189	194/198	171/172	100/102	166/170	194/195
Contig86	87	C	T	142/145	180/180	122/125	213/215	222/223	216/218	196/199	120/122	192/194	215/219
Contig87	80	G	A	325/348	282/300	85/92	311/347	309/330	229/232	238/263	76/77	367/400	239/252
Contig87	83	A	G	340/342	295/295	92/92	343/343	325/327	236/236	259/259	75/76	387/394	248/248
Contig87	85	G	A	340/343	293/298	91/91	331/344	325/327	231/236	257/262	75/75	389/393	247/251
Contig87	87	C	G	358/358	305/305	100/100	365/365	347/347	233/246	286/286	84/84	436/436	271/271
Contig87	88	A	T	341/356	299/304	95/99	346/361	332/343	241/243	280/283	81/82	415/429	259/266
Contig87	95	G	T	331/363	295/313	87/100	329/374	319/361	232/253	256/296	83/85	386/443	252/269
Contig87	96	G	A	346/351	310/310	98/98	362/367	349/350	246/247	293/294	82/82	442/444	268/268
Contig87	97	C	A	217/350	165/305	79/98	275/367	240/346	178/246	233/292	45/82	317/440	160/264
Contig88	264	A	G	286/288	281/284	484/487	78/78	87/87	221/221	181/181	442/445	51/51	216/217
Contig89	98	T	C	146/151	162/163	109/109	170/173	207/209	232/234	231/234	103/105	160/164	179/179
Contig89	100	C	T	147/149	163/163	105/106	165/166	210/212	247/247	225/229	103/105	162/163	179/181
Contig89	106	C	T	171/176	184/188	111/116	206/206	232/240	257/262	237/255	118/126	209/212	199/202
Contig89	109	C	A	169/176	180/180	110/117	197/208	224/235	256/267	236/257	111/118	199/207	198/202
Contig89	110	C	T	165/175	181/183	113/118	208/208	233/237	255/265	246/256	113/118	198/206	191/199
Contig89	111	G	A	175/176	178/181	114/116	200/204	221/230	263/265	249/251	118/120	201/201	195/198
Contig89	113	A	C	166/171	177/182	115/117	194/208	227/234	263/266	249/256	117/119	202/208	186/199
Contig89	114	T	C	175/175	177/177	115/116	197/201	229/230	262/264	251/252	116/117	198/202	187/192
Contig89	115	G	T	173/177	174/182	119/121	207/209	230/233	251/264	254/258	117/118	206/207	196/199
Contig89	116	T	A	169/172	162/177	103/116	197/205	209/229	232/257	225/245	104/114	194/200	182/197
Contig89	117	C	T	172/173	175/179	107/116	197/204	222/238	258/263	225/249	114/118	201/205	192/196
Contig89	119	A	C	178/178	187/187	114/116	201/207	228/240	263/265	256/257	115/119	208/208	199/200
Contig89	120	A	T	168/173	170/178	113/116	197/200	214/229	247/261	241/246	107/112	196/203	186/194
Contig89	121	T	A	167/171	173/176	104/114	197/206	226/231	256/258	237/243	107/111	194/199	190/191
Contig89	125	T	C	131/166	145/175	94/114	158/205	196/233	217/257	212/249	93/112	172/206	147/197
Contig89	126	C	G	163/169	162/173	108/113	201/207	212/233	237/257	241/252	112/116	194/204	185/195
Contig89	132	G	T	166/172	169/173	103/116	196/210	208/232	244/256	220/249	114/118	191/202	181/196
Contig89	133	A	G	167/172	172/174	111/115	202/207	226/235	257/261	249/253	115/117	194/201	189/194
Contig89	136	G	A	166/171	171/174	113/115	206/208	231/236	258/260	248/251	114/117	199/203	193/197
Contig89	137	G	A	156/169	160/175	108/115	198/207	208/232	242/259	240/248	107/115	189/206	183/197
Contig89	144	A	T	162/162	169/169	104/112	195/200	215/227	244/250	216/240	112/113	192/196	183/186
Contig89	145	C	A	167/168	172/174	114/114	198/205	228/231	257/258	247/248	112/112	199/200	191/193
Contig89	149	T	C	166/166	164/167	109/111	199/201	218/218	237/238	241/243	107/108	197/197	190/193
Contig89	155	C	G	156/157	158/158	110/110	202/207	234/235	227/229	238/243	107/107	204/205	179/179
Contig89	160	G	A	155/157	156/160	111/112	196/210	232/237	230/233	237/243	108/109	200/207	171/180
Contig89	161	T	A	151/153	156/158	112/112	199/204	224/233	227/229	236/237	106/108	197/203	171/178
Contig89	165	G	A	151/151	159/159	108/110	203/203	230/231	215/228	232/241	106/106	200/203	176/176
Contig89	167	T	C	153/155	155/159	109/109	206/207	232/233	232/233	240/242	110/110	201/204	172/174
Contig89	170	G	A	148/151	160/161	102/110	203/207	217/234	222/230	217/240	107/110	199/203	173/176
Contig89	171	T	C	150/152	150/157	109/112	204/204	232/234	219/231	234/236	108/109	202/203	172/175
Contig91	26	A	G	256/262	316/336	204/204	396/412	420/430	360/361	413/438	190/200	395/419	351/379
Contig91	27	C	T	262/265	335/338	199/201	418/420	428/434	361/361	445/448	190/190	417/419	386/388
Contig91	28	T	C	262/266	339/347	188/200	417/427	410/429	330/362	432/443	187/195	409/419	383/391
Contig91	29	G	A	272/273	339/347	200/201	422/432	432/442	362/371	445/453	195/198	424/435	389/395
Contig91	30	G	A	270/270	340/348	202/203	423/434	433/440	369/370	447/451	190/195	430/434	368/394
Contig91	31	A	C	269/275	347/352	193/197	422/434	430/439	369/379	446/457	191/197	421/428	394/395
Contig91	32	G	T	267/276	334/349	191/200	405/437	404/437	367/377	443/453	180/196	414/438	384/398
Contig91	101	T	A	196/203	277/292	157/169	324/349	324/334	290/300	292/306	126/136	295/314	314/326
Contig91	102	A	C	189/195	258/266	144/148	322/323	294/297	278/282	279/281	131/133	294/294	309/311
Contig91	104	C	G	160/165	213/217	124/129	249/267	263/264	264/264	239/244	109/109	234/238	262/264
Contig91	105	A	G	159/160	213/215	128/129	259/264	258/259	254/257	239/239	105/108	229/230	255/256
Contig91	106	C	A	158/163	212/213	123/124	261/262	260/261	262/263	233/235	108/108	235/237	253/260
Contig91	107	G	A	156/161	209/211	124/124	257/261	255/258	260/262	230/231	107/108	241/241	257/260
Contig91	108	G	A	118/118	141/145	84/84	186/191	170/171	204/206	165/165	67/67	165/174	195/196
Contig91	109	C	T	112/113	122/145	73/82	182/189	155/169	200/203	146/166	58/64	171/175	185/195
Contig91	110	G	A	105/113	132/139	77/82	177/188	161/168	195/204	152/163	58/62	151/180	180/197
Contig91	116	C	T	83/113	113/139	62/81	125/188	119/162	160/203	132/163	54/61	145/172	164/194
Contig91	117	G	A	106/110	130/136	77/79	189/189	160/161	195/195	157/157	60/60	167/169	185/190
Contig91	118	C	T	110/112	127/132	80/80	178/184	161/162	192/194	162/162	61/61	170/170	184/190
Contig91	119	T	C	94/112	122/131	74/79	159/185	143/162	197/198	145/162	58/60	156/172	174/190
Contig91	120	T	G	105/110	131/133	81/82	183/183	160/162	194/196	163/163	61/61	167/171	185/193
Contig91	126	G	T	110/110	130/132	81/81	190/190	164/165	203/203	163/167	63/63	173/177	189/194
Contig91	127	C	T	109/113	123/133	78/80	179/190	161/165	182/199	158/166	63/63	177/177	192/193
Contig91	128	C	A	103/110	132/135	80/81	188/189	153/161	200/203	167/167	62/62	163/172	175/189
Contig91	130	G	C	109/110	124/134	69/79	179/185	158/162	187/199	154/165	57/62	162/171	168/183
Contig91	131	C	T	104/110	128/130	80/80	184/185	157/163	196/196	165/165	61/62	167/174	175/185
Contig92	46	C	A	146/151	169/170	57/61	114/120	151/152	128/129	176/178	48/52	189/197	148/149
Contig92	47	G	C	131/149	152/169	50/60	114/119	136/152	122/130	163/174	43/54	188/197	144/149
Contig92	48	T	A	149/153	174/176	60/63	111/115	151/155	129/129	175/178	51/54	194/197	150/151
Contig92	49	T	C	140/153	168/176	55/60	111/119	148/153	124/129	161/180	47/53	184/203	143/150
Contig92	50	T	C	149/153	175/175	64/64	117/117	156/157	124/127	172/176	53/53	197/203	150/150
Contig92	51	A	G	148/155	171/177	61/66	128/129	160/160	120/131	162/181	52/55	200/204	151/152
Contig92	52	A	G	157/157	177/179	61/66	126/127	160/160	132/132	173/183	54/54	197/204	151/153
Contig92	53	C	A	151/155	174/177	64/64	131/131	156/159	129/132	183/184	53/55	201/205	151/152
Contig92	55	C	T	136/157	165/177	59/67	119/130	144/158	116/133	155/183	50/56	186/209	138/151
Contig92	58	C	T	154/157	176/178	64/67	123/131	155/158	117/129	175/179	54/57	191/203	147/152
Contig92	59	G	C	82/157	112/180	37/67	69/133	99/156	79/131	115/184	33/55	106/205	87/154
Contig92	60	A	G	150/151	168/176	64/65	130/131	157/160	122/131	179/182	50/55	194/203	150/154
Contig92	61	T	C	141/154	156/180	63/67	118/128	148/160	115/128	168/183	46/56	189/206	148/154
Contig92	63	C	T	155/159	179/179	65/67	129/131	152/153	130/132	182/183	53/55	200/203	151/153
Contig92	64	A	G	157/157	170/174	63/65	129/132	155/159	126/127	181/183	55/55	201/204	152/154
Contig92	66	G	A	158/158	179/179	64/68	133/134	154/158	130/131	181/181	50/55	207/208	150/152
Contig92	67	C	T	154/154	175/175	66/66	131/133	159/159	130/131	176/180	53/55	195/205	147/154
Contig92	69	G	A	153/158	176/179	64/65	135/135	149/156	126/132	177/181	50/57	199/206	149/155
Contig92	70	G	A	147/153	171/174	62/64	128/130	159/159	127/127	182/183	54/54	198/203	152/152
Contig92	71	A	G	148/154	164/172	65/65	127/129	150/151	131/131	176/178	52/53	200/202	149/152
Contig92	77	T	C	153/155	175/177	63/65	132/134	157/159	127/130	172/183	56/56	201/206	154/154
Contig92	78	C	T	153/155	175/177	65/67	128/134	154/161	129/131	184/184	56/56	202/205	154/154
Contig92	79	A	C	142/156	165/180	65/67	124/133	148/161	114/127	164/183	52/55	194/207	139/154
Contig92	80	G	T	153/155	173/178	66/68	131/131	157/162	128/129	184/185	55/56	197/204	151/155
Contig92	81	G	A	135/152	160/172	62/65	121/130	144/158	116/129	170/181	56/56	194/204	145/155
Contig92	82	T	A	155/155	171/175	59/62	123/128	150/156	123/125	174/181	53/55	199/201	146/148
Contig92	85	G	T	148/155	172/175	67/68	129/131	156/156	127/127	181/182	56/56	203/203	148/153
Contig92	87	T	A	140/152	160/174	57/63	121/129	145/156	114/127	165/180	55/56	187/199	145/151
Contig92	88	C	T	147/147	168/173	60/62	130/131	154/158	116/124	170/175	52/55	197/199	151/151
Contig92	89	G	T	123/154	149/170	50/62	110/127	136/152	110/122	149/180	36/54	169/200	141/151
Contig92	90	G	T	148/153	166/169	61/61	120/121	134/134	113/116	169/170	51/51	191/194	132/133
Contig92	93	G	A	145/149	160/168	60/60	118/120	135/136	119/119	170/170	52/52	191/192	129/131
Contig92	94	G	A	145/149	156/172	60/60	111/117	134/137	114/116	160/164	50/51	189/193	127/128
Contig93	25	A	T	86/95	89/99	49/50	172/176	92/94	90/93	79/79	53/57	125/125	112/112
Contig93	27	G	A	96/97	101/101	51/52	183/186	96/96	98/100	90/94	59/60	134/135	115/115
Contig93	29	T	C	89/99	97/105	51/54	167/189	91/97	90/96	86/94	57/62	119/134	116/118
Contig93	31	C	T	97/98	104/104	54/54	186/188	91/91	93/99	94/94	60/60	122/130	119/122
Contig93	34	G	A	96/98	109/111	54/54	197/202	103/108	105/112	93/101	62/67	137/140	131/134
Contig93	35	C	A	81/103	83/109	54/55	189/199	104/105	113/115	101/102	61/64	137/139	132/139
Contig93	37	T	C	103/103	110/110	54/54	200/201	105/105	117/117	99/105	64/66	140/140	137/138
Contig93	38	C	A	100/103	110/113	53/56	181/197	100/104	114/119	100/104	65/67	127/139	126/139
Contig93	43	C	T	114/115	125/125	59/60	217/218	114/119	131/137	116/119	74/75	144/147	148/151
Contig93	46	A	T	112/115	119/124	58/60	209/217	116/118	136/137	113/118	73/73	147/148	144/150
Contig93	47	G	T	113/114	122/126	54/60	213/220	118/121	136/138	113/117	71/73	143/148	146/149
Contig93	48	G	A	114/115	121/126	55/62	207/218	117/120	135/138	109/117	75/75	148/149	144/148
Contig93	51	T	C	113/113	126/127	61/62	212/218	113/114	137/139	108/114	70/73	137/142	146/152
Contig93	52	A	T	110/116	118/122	57/60	210/214	114/122	135/140	105/116	74/75	140/145	147/148
Contig93	55	T	G	115/116	120/127	59/61	213/218	120/127	138/143	131/132	75/77	155/160	151/154
Contig93	56	T	G	115/115	128/129	55/62	216/219	123/124	133/138	125/131	77/78	154/159	147/152
Contig93	58	T	C	95/116	103/129	63/64	208/222	121/123	138/141	129/131	76/80	158/165	148/156
Contig93	59	T	C	110/116	129/130	63/63	210/218	121/126	140/141	131/132	78/79	152/162	156/160
Contig93	63	T	C	123/127	130/136	60/62	209/218	127/131	148/151	144/144	78/80	150/155	147/160
Contig93	68	A	C	193/195	192/193	78/80	303/306	192/193	245/256	184/184	96/97	231/233	232/234
Contig93	69	A	C	185/196	196/202	82/84	315/327	190/191	259/261	184/187	95/102	233/241	253/255
Contig93	77	C	T	222/228	225/228	93/93	389/391	215/222	281/297	201/212	118/120	286/291	275/283
Contig93	78	C	T	221/225	214/229	89/94	382/388	214/226	283/296	210/216	116/121	281/298	267/282
Contig93	79	T	C	229/229	226/228	94/94	390/391	228/230	287/290	214/215	122/122	296/302	288/289
Contig93	80	T	C	223/226	230/231	92/95	394/394	223/226	293/298	215/217	121/122	297/298	289/293
Contig93	81	G	A	224/225	230/233	89/91	389/394	222/223	300/303	217/218	121/121	291/299	289/291
Contig93	82	A	G	227/229	232/234	87/89	381/392	224/231	294/297	211/213	120/121	296/297	287/289
Contig93	85	C	T	233/235	236/241	101/101	414/419	256/256	324/326	240/240	132/132	318/326	285/289
Contig93	86	A	G	227/236	239/246	101/102	398/421	250/251	321/322	235/239	125/129	317/326	287/288
Contig93	87	C	A	232/235	245/246	102/102	416/425	237/244	322/324	234/234	129/129	320/322	285/286
Contig93	88	T	G	211/234	208/237	97/100	403/419	243/247	321/324	233/235	124/127	314/319	265/275
Contig93	89	G	T	216/223	227/229	95/97	389/401	231/234	303/313	215/220	121/123	303/305	266/271
Contig93	91	T	C	208/218	210/220	89/91	383/399	223/241	306/316	207/221	108/116	288/294	254/268
Contig93	92	A	G	209/214	217/221	81/83	369/379	231/232	305/305	218/218	114/114	290/294	254/255
Contig93	93	C	T	192/211	213/230	63/70	343/356	220/233	286/293	191/197	103/104	258/270	227/243
Contig93	94	T	C	208/208	226/227	69/70	339/339	216/220	281/282	182/182	95/95	265/267	228/230
Contig93	95	C	A	120/206	114/222	43/68	198/330	143/213	201/282	132/183	55/95	150/248	116/219
Contig93	96	C	T	197/200	211/213	67/68	322/324	215/216	268/276	181/184	88/89	240/243	214/219
Contig93	97	T	A	207/208	228/230	84/85	311/312	254/257	293/301	207/209	85/85	246/249	243/245
Contig93	98	G	A	185/187	195/197	82/83	298/308	256/258	296/303	200/202	77/82	244/248	240/245
Contig93	99	A	G	179/184	194/194	82/85	297/305	234/246	291/294	185/190	69/76	230/239	232/239
Contig93	100	T	C	154/184	164/193	70/85	261/306	211/246	274/296	167/194	69/76	213/246	192/237
Contig93	101	A	G	178/182	188/188	85/85	299/310	238/242	297/298	195/198	75/76	245/246	238/238
Contig93	102	A	C	195/210	203/215	90/98	343/357	267/275	304/312	210/225	95/97	284/300	260/265
Contig93	103	A	C	199/214	206/218	78/93	325/362	251/271	284/315	204/226	93/99	282/304	255/270
Contig93	104	A	T	215/218	217/219	92/94	354/363	270/272	307/312	224/226	97/98	288/297	265/268
Contig93	105	T	G	201/218	200/216	90/94	351/362	264/275	308/312	214/221	97/98	291/298	255/272
Contig93	106	T	G	201/215	209/216	90/96	339/362	260/277	297/314	205/218	94/99	284/297	237/269
Contig93	107	T	G	191/214	180/206	92/98	313/353	249/279	283/312	203/219	87/95	280/298	243/261
Contig93	108	T	G	205/212	200/210	92/97	345/346	269/277	298/307	220/222	92/95	287/299	255/257
Contig93	109	A	G	213/213	209/212	92/96	328/341	260/271	297/302	213/220	93/95	281/299	256/260
Contig93	110	T	C	212/214	205/212	95/95	347/349	270/271	300/304	213/217	91/91	290/292	253/256
Contig93	111	G	A	203/213	200/207	92/94	333/345	264/269	293/298	210/218	87/90	272/285	244/255
Contig93	112	T	C	206/207	199/206	93/94	340/345	262/264	293/300	210/214	89/90	290/292	244/249
Contig93	113	T	C	207/207	204/206	95/95	341/346	257/260	303/304	214/214	90/92	286/292	241/241
Contig93	114	G	T	192/199	180/189	84/87	324/336	257/265	271/280	212/215	87/90	282/290	227/233
Contig93	115	A	T	192/199	190/199	87/87	316/329	249/260	275/280	204/206	85/87	281/285	240/244
Contig93	117	A	G	196/197	192/194	88/90	319/335	250/258	272/279	195/201	80/85	268/285	228/238
Contig93	118	C	T	196/199	187/192	89/90	331/332	260/262	278/280	201/208	84/84	287/288	238/241
Contig93	119	C	T	195/197	196/197	88/90	334/334	252/257	277/279	198/201	85/85	282/285	238/242
Contig93	121	T	G	198/198	192/193	90/92	325/327	260/260	278/281	197/205	85/86	283/290	238/239
Contig93	124	G	A	195/199	195/197	89/90	332/332	250/259	281/283	200/201	84/85	287/287	243/245
Contig93	125	T	C	194/200	190/194	87/87	335/336	249/250	273/275	203/205	84/84	275/279	239/242
Contig93	126	A	G	195/198	191/191	91/92	328/331	254/256	275/276	205/206	82/82	281/282	235/236
Contig93	127	T	C	190/202	188/195	83/88	316/327	254/256	279/279	196/200	82/82	282/286	238/238
Contig93	128	T	A	197/200	189/193	87/87	318/329	253/255	274/278	202/206	85/85	287/288	230/234
Contig93	129	T	C	198/201	190/192	86/86	326/331	254/255	276/278	203/206	78/81	286/286	231/232
Contig93	130	A	G	197/200	190/194	82/84	321/324	245/252	270/275	188/196	81/82	273/281	221/233
Contig93	131	T	C	199/199	194/196	87/87	333/334	258/258	263/276	187/192	80/81	274/278	232/235
Contig93	132	A	T	196/196	182/194	85/85	331/331	246/250	265/270	184/188	82/82	263/277	232/234
Contig93	133	A	C	197/201	188/191	84/86	329/329	257/258	269/270	186/188	82/82	271/273	229/232
Contig93	135	G	A	173/191	172/185	77/86	305/327	234/252	258/266	176/182	73/81	247/270	220/227
Contig93	136	A	G	186/187	182/182	85/86	307/313	240/241	257/258	174/176	78/79	263/263	215/217
Contig93	137	T	C	182/184	178/181	83/83	311/314	236/236	257/257	175/175	76/77	256/259	218/220
Contig93	140	A	G	174/178	171/175	84/84	296/304	223/228	243/245	166/169	74/75	256/259	201/205
Contig93	141	C	A	168/174	158/171	81/82	287/307	216/230	235/243	165/169	66/72	234/259	182/201
Contig93	142	G	A	115/117	128/131	66/67	244/250	177/187	161/164	134/141	54/59	189/197	151/157
Contig93	143	C	G	87/117	94/127	57/70	162/245	137/187	105/158	92/138	34/58	132/199	108/152
Contig93	144	C	A	112/115	127/129	69/70	237/243	184/189	158/159	137/138	55/55	192/200	148/150
Contig93	150	G	T	86/90	89/99	59/62	165/196	150/167	132/144	115/121	43/50	143/173	115/127
Contig94	208	A	G	211/212	258/262	184/185	140/143	323/325	318/319	339/342	154/156	243/250	247/247
Contig94	210	G	A	217/220	264/266	181/185	151/153	320/321	325/326	337/341	152/154	243/244	250/251
Contig94	211	A	G	218/219	263/264	176/179	157/158	327/330	329/331	347/351	159/162	248/254	252/259
Contig94	213	C	T	215/217	269/270	179/182	154/156	328/328	324/328	331/334	155/157	254/257	256/259
Contig94	214	T	A	212/212	262/266	188/189	157/159	331/335	332/332	346/346	162/164	262/263	249/250
Contig94	216	T	A	216/216	274/275	185/186	155/157	331/338	323/333	354/358	171/172	266/268	262/262
Contig94	217	A	G	219/222	272/273	192/193	154/155	342/345	331/333	357/358	170/172	266/268	263/267
Contig94	218	C	T	213/224	270/281	193/195	153/155	338/349	320/336	348/357	162/169	267/271	261/267
Contig94	219	A	G	227/230	289/289	193/194	176/176	358/363	345/347	377/383	173/174	274/275	273/274
Contig94	223	A	T	230/230	291/294	190/193	169/169	360/366	337/341	370/371	176/176	266/271	266/272
Contig94	224	C	T	229/231	285/286	193/193	161/171	368/369	337/339	380/381	175/175	278/278	275/275
Contig94	225	C	T	209/229	264/290	185/193	152/173	321/363	319/342	337/370	162/175	265/280	254/273
Contig94	226	G	A	231/235	290/291	185/186	165/171	367/367	338/342	371/377	174/174	274/277	276/278
Contig94	227	C	T	235/235	285/288	192/193	171/171	358/364	333/338	365/371	178/180	269/272	270/272
Contig94	230	A	G	219/225	277/286	190/190	165/168	357/363	328/338	373/376	163/169	272/274	273/274
Contig94	232	G	A	225/231	285/293	182/187	164/172	348/362	328/342	374/376	159/165	272/276	275/279
Contig94	233	C	T	231/231	286/288	190/191	169/174	358/358	341/342	374/375	174/175	272/277	274/278
Contig94	234	C	T	222/223	286/289	190/192	170/171	356/360	340/343	371/377	176/177	272/278	262/269
Contig94	236	A	T	231/231	289/289	196/196	165/169	364/365	337/340	373/382	178/179	282/282	274/274
Contig94	238	C	A	230/231	290/290	197/197	173/173	359/361	338/340	376/377	168/172	271/274	268/278
Contig94	241	G	T	232/238	283/292	189/196	172/178	344/362	327/355	368/385	165/173	266/278	270/276
Contig94	242	A	G	244/244	288/291	196/196	167/174	362/362	346/348	379/382	168/168	278/278	273/274
Contig94	243	C	G	240/244	273/294	185/192	158/178	344/361	354/356	347/380	158/163	261/274	260/278
Contig94	247	T	C	215/258	266/312	191/203	186/199	344/374	353/375	400/411	156/181	271/299	269/304
Contig94	249	A	G	257/257	312/312	195/196	201/202	364/369	376/380	403/407	184/184	295/300	304/308
Contig94	252	C	T	257/261	318/319	195/197	194/197	363/367	370/370	406/407	180/182	294/297	302/302
Contig94	256	C	T	223/251	283/310	191/203	180/194	337/365	350/371	393/407	160/181	273/296	267/300
Contig94	261	T	A	258/258	316/316	202/203	201/201	362/371	378/378	414/416	180/180	294/294	306/306
Contig94	262	T	C	256/257	311/312	204/205	199/199	368/370	376/376	410/414	181/183	294/297	303/303
Contig94	263	G	T	257/260	313/315	197/200	194/201	373/376	342/381	416/419	183/183	298/298	304/306
Contig94	264	T	C	247/259	292/317	182/201	194/201	350/373	360/381	393/418	177/184	281/301	288/306
Contig94	265	G	A	255/258	319/319	193/196	196/202	367/370	385/387	407/411	179/183	296/297	297/302
Contig94	267	C	T	241/256	289/316	181/200	183/197	332/369	303/382	378/409	167/181	271/297	280/306
Contig94	268	G	T	244/259	286/313	185/199	187/201	334/366	350/382	384/408	155/180	270/297	273/307
Contig94	269	C	T	253/256	314/314	203/203	200/201	366/366	369/379	413/413	177/182	296/296	305/306
Contig94	271	G	A	214/257	266/314	177/203	153/199	283/376	309/381	323/415	149/180	250/299	250/303
Contig94	274	G	A	260/262	310/318	202/204	200/202	370/377	372/382	418/420	180/184	302/302	305/308
Contig94	276	T	C	264/264	321/321	203/207	207/207	369/376	379/385	413/414	185/185	308/310	303/311
Contig94	277	G	T	241/258	301/317	202/207	200/202	371/381	376/389	407/414	177/180	306/311	295/308
Contig94	278	C	T	265/265	311/320	202/207	204/208	369/376	383/391	407/415	179/180	309/311	309/310
Contig94	279	G	A	239/243	288/295	189/189	190/191	358/359	357/362	389/390	169/169	297/297	295/297
Contig94	280	A	T	237/237	288/288	190/191	192/192	351/355	366/367	381/389	170/170	294/294	292/292
Contig94	281	T	G	242/242	287/288	184/188	190/190	349/352	352/360	386/390	167/168	283/287	287/289
Contig94	282	G	A	219/234	284/290	179/182	187/191	343/345	351/352	371/372	154/157	281/286	281/291
Contig94	376	C	A	233/315	245/338	146/220	115/141	316/408	303/384	283/409	174/221	219/308	247/318
Contig94	382	G	T	286/304	317/338	206/216	134/140	358/403	343/378	355/398	193/211	280/305	285/306
Contig94	383	C	A	297/307	332/341	214/217	139/141	402/406	373/378	395/402	209/215	298/309	299/312
Contig94	384	T	G	296/306	331/334	205/215	136/137	395/405	374/380	386/397	209/213	299/309	307/312
Contig94	385	C	G	296/312	326/340	208/218	127/142	385/403	359/380	368/401	201/218	302/312	270/311
Contig94	387	G	A	311/313	338/341	214/216	138/141	400/402	384/384	398/401	217/217	313/313	315/316
Contig94	389	A	T	305/306	339/339	219/219	137/137	392/393	379/383	393/399	215/215	315/316	310/310
Contig94	390	G	A	303/305	341/343	216/216	138/138	389/394	382/383	401/401	212/214	312/312	315/315
Contig94	393	C	G	281/301	305/335	201/215	123/138	356/389	342/374	373/402	192/216	295/307	284/304
Contig94	394	A	T	297/301	331/337	220/220	135/135	394/395	377/381	399/402	208/215	310/314	282/310
Contig94	395	G	T	298/305	335/341	213/214	136/137	395/398	370/376	391/406	202/212	310/313	306/310
Contig94	396	G	A	297/301	332/334	208/211	133/136	368/368	341/349	388/392	203/205	296/302	297/302
Contig94	397	T	C	296/296	330/330	213/213	130/130	357/360	333/335	387/392	196/200	288/293	290/293
Contig94	398	T	C	289/293	329/329	212/212	128/128	366/367	338/339	388/388	193/197	287/290	285/288
Contig94	400	G	C	299/299	334/337	212/215	137/139	360/369	347/351	388/395	206/208	295/295	308/309
Contig94	401	T	C	299/300	326/331	217/217	136/136	365/366	347/354	395/395	205/205	292/292	310/310
Contig94	403	T	A	267/300	307/338	188/219	135/139	342/376	333/357	347/395	188/207	266/294	293/319
Contig94	405	C	A	278/297	318/337	203/220	127/137	329/375	317/355	343/391	185/204	266/298	293/318
Contig94	406	A	T	279/295	313/337	204/218	130/139	351/373	316/353	373/393	198/208	280/298	296/317
Contig94	409	C	T	275/293	299/326	203/217	127/140	328/363	317/349	360/389	175/199	283/298	278/298
Contig94	410	G	A	287/292	322/323	213/216	138/139	357/358	345/348	372/377	199/204	293/294	295/296
Contig94	414	T	C	281/283	315/316	212/213	137/137	357/359	339/340	372/379	198/198	293/294	290/290
Contig94	415	G	A	285/288	315/315	214/215	134/134	357/359	337/342	379/379	197/198	290/292	300/300
Contig94	416	C	A	286/290	322/325	211/217	134/137	359/363	339/346	369/384	200/205	290/295	297/301
Contig94	417	T	G	262/282	289/317	198/211	121/135	322/358	312/343	348/376	174/198	273/285	277/293
Contig94	420	C	T	285/288	321/323	213/216	134/135	362/362	340/342	380/382	196/198	292/292	297/300
Contig94	423	C	A	283/284	312/313	212/213	128/130	348/353	328/333	370/373	197/198	290/291	287/292
Contig94	426	G	A	256/283	292/316	188/217	122/132	320/359	289/340	346/380	183/198	266/295	269/293
Contig94	427	G	T	251/290	275/322	174/214	112/132	309/365	268/347	325/380	181/203	251/298	252/295
Contig94	428	G	C	284/284	314/317	212/213	128/132	339/356	335/343	379/380	194/196	288/294	289/292
Contig94	429	C	T	270/280	302/316	206/211	121/127	352/359	333/338	370/375	186/194	285/293	279/292
Contig94	430	C	T	278/287	310/316	211/216	124/129	343/357	337/339	372/380	198/200	294/295	287/294
Contig94	431	G	A	281/285	320/322	215/216	130/131	357/360	338/342	370/374	200/200	292/297	292/292
Contig94	432	G	T	274/279	312/315	210/210	123/128	355/357	336/337	368/370	189/197	290/293	285/288
Contig94	433	C	T	239/280	269/316	181/215	97/130	307/355	283/336	309/373	158/199	246/291	224/288
Contig94	434	T	G	259/285	290/319	203/217	122/131	328/359	319/344	359/376	182/201	265/287	278/297
Contig94	436	T	G	268/279	308/321	207/214	112/129	347/358	324/337	352/373	186/198	285/294	251/289
Contig94	437	C	T	279/287	319/319	214/217	130/131	358/358	341/343	369/376	195/200	290/295	293/295
Contig94	438	G	A	278/284	322/322	213/217	121/130	349/357	340/342	369/377	196/200	288/295	290/292
Contig94	440	A	G	288/289	324/324	216/218	131/131	360/364	342/344	376/383	203/203	296/298	298/298
Contig94	441	T	C	287/288	325/326	216/217	128/129	359/361	341/341	381/383	197/199	296/296	292/295
Contig94	442	T	G	283/286	320/324	215/215	126/130	360/361	341/342	377/379	195/198	294/294	294/295
Contig94	443	C	T	281/283	323/324	219/219	130/130	358/360	342/342	379/381	202/203	285/290	292/295
Contig94	444	G	A	208/288	233/325	153/218	104/131	265/366	254/343	294/383	145/199	210/293	213/294
Contig94	445	G	A	240/288	263/325	183/218	97/127	301/365	276/348	306/382	152/202	242/296	252/297
Contig94	446	C	T	286/289	320/323	215/218	127/130	362/366	343/344	374/384	200/200	294/296	293/297
Contig94	447	G	A	282/287	320/323	213/214	128/129	363/364	340/340	379/382	203/203	291/292	289/289
Contig94	448	C	T	280/284	317/326	210/216	130/130	358/365	345/345	378/381	194/200	291/293	295/299
Contig94	449	A	T	278/280	311/321	211/215	123/131	352/361	330/342	373/379	192/198	285/295	274/292
Contig94	529	T	C	253/275	216/226	211/223	318/322	164/164	226/233	172/174	208/212	178/189	274/294
Contig95	74	G	A	187/189	226/226	53/53	142/142	157/158	121/126	137/138	61/61	214/218	153/153
Contig95	75	G	A	189/189	223/223	52/53	138/144	155/156	126/126	137/138	59/61	215/221	150/152
Contig95	115	G	A	178/184	239/243	47/52	140/146	154/160	92/95	127/134	57/61	200/207	151/153
Contig95	116	G	A	173/186	240/250	47/52	116/144	136/157	80/96	113/133	52/59	183/209	133/150
Contig95	117	G	A	162/182	190/243	51/52	122/138	153/157	92/94	133/136	57/59	184/205	121/145
Contig95	161	A	G	137/142	133/150	96/101	167/170	207/212	155/165	201/219	89/93	194/202	139/149
Contig95	162	T	C	214/215	271/277	142/146	291/292	312/317	270/271	330/333	110/112	263/264	227/230
Contig95	163	G	C	191/218	237/275	136/144	254/291	288/318	244/265	306/330	107/114	249/261	217/229
Contig95	164	G	A	214/216	269/274	139/143	289/292	317/320	267/268	323/331	114/114	264/265	225/229
Contig95	165	T	C	221/222	277/279	142/142	292/296	317/321	280/284	330/330	113/113	259/260	230/234
Contig95	166	C	T	183/226	233/280	110/138	258/297	266/322	229/283	275/337	90/109	222/263	192/233
Contig95	167	C	T	221/226	275/286	129/146	289/299	304/326	260/290	324/341	109/113	251/265	232/240
Contig95	168	G	A	153/198	192/243	81/127	209/271	209/288	203/269	185/298	54/97	151/237	169/210
Contig95	169	A	G	195/199	235/243	122/129	264/274	271/284	251/271	285/293	93/98	224/236	206/210
Contig95	170	T	G	184/196	238/243	123/128	270/277	280/292	258/268	291/302	91/97	227/234	199/208
Contig95	171	C	G	147/199	198/245	100/132	203/275	214/293	206/274	243/300	74/101	172/240	143/211
Contig95	237	A	G	190/197	202/211	114/117	70/79	146/154	300/318	255/263	87/91	136/146	184/191
Contig95	239	C	G	136/193	165/215	87/119	64/76	125/154	233/315	200/263	67/92	109/153	132/194
Contig95	240	T	C	187/192	206/213	122/122	73/73	156/158	312/316	262/265	87/90	152/153	188/190
Contig95	241	G	T	159/193	178/213	109/119	60/72	132/156	269/316	219/261	82/91	124/156	137/189
Contig95	242	A	G	189/194	199/201	119/121	70/70	148/149	311/316	254/261	89/90	149/150	179/185
Contig95	243	A	C	193/193	198/202	114/114	69/69	145/149	308/311	259/263	89/91	147/148	183/185
Contig95	244	G	T	183/189	191/196	117/118	69/70	138/145	309/314	244/256	86/87	145/147	178/183
Contig95	245	G	T	185/187	187/192	117/118	68/68	140/145	305/308	245/249	85/87	147/147	181/185
Contig95	246	T	A	182/187	193/195	107/111	68/70	139/142	289/303	246/250	83/87	142/146	178/185
Contig97	58	G	T	468/479	395/397	79/101	263/269	399/412	172/185	280/288	76/95	395/408	275/275
Contig97	133	T	A	277/282	369/371	124/127	347/354	360/370	218/220	347/349	126/129	362/367	363/364
Contig97	134	G	T	246/254	343/349	120/122	332/341	337/354	210/215	337/340	119/123	340/347	351/352
Contig97	135	A	C	249/252	355/359	124/127	341/341	350/354	213/213	346/346	125/125	350/351	362/363
Contig97	136	T	G	240/242	348/352	128/128	329/329	357/357	213/215	337/337	129/129	333/339	340/340
Contig97	138	A	C	240/242	360/361	128/128	331/331	348/354	219/219	346/347	125/125	345/345	346/351
Contig97	139	T	A	234/234	357/357	124/125	315/321	343/343	208/211	335/337	127/127	334/337	347/347
Contig97	141	G	A	210/227	328/347	119/123	302/317	317/329	196/210	311/330	117/121	318/330	320/345
Contig97	142	C	T	235/236	348/356	123/123	319/323	338/338	215/215	340/343	126/126	339/339	351/351
Contig97	143	A	C	232/235	349/350	123/124	313/315	338/340	212/212	336/337	124/126	321/328	341/345
Contig97	147	G	A	290/290	393/400	150/153	342/348	396/401	255/258	388/399	138/139	359/371	372/378
Contig97	149	A	G	282/289	393/398	152/154	341/346	406/407	260/260	409/409	140/140	375/377	376/378
Contig97	150	A	C	285/290	391/395	151/152	345/345	403/404	255/257	395/401	136/138	369/373	375/379
Contig97	152	T	C	282/285	391/391	149/151	342/342	399/403	239/252	397/397	135/135	365/365	373/373
Contig97	155	A	C	261/285	363/384	152/153	322/340	387/397	246/250	390/395	129/136	354/366	354/375
Contig97	158	A	T	273/276	373/374	150/150	326/336	388/390	244/245	380/380	127/132	350/354	360/365
Contig97	159	C	A	279/280	384/388	152/154	340/344	395/400	232/247	398/401	136/137	365/366	372/377
Contig97	161	T	G	278/283	383/385	151/151	336/340	386/400	244/246	395/403	136/138	367/369	374/379
Contig97	163	T	C	280/280	391/391	150/150	344/345	390/395	243/245	391/392	134/135	362/364	367/367
Contig97	165	G	C	284/284	387/393	150/153	342/348	394/403	253/256	394/404	140/141	365/377	371/378
Contig97	166	A	G	278/280	385/388	149/151	343/346	389/400	245/249	400/401	137/138	361/372	372/380
Contig97	169	A	T	277/284	379/390	145/153	340/343	391/404	236/256	380/404	133/139	369/374	380/381
Contig97	177	T	A	118/119	131/131	63/63	73/73	135/136	105/105	127/134	56/56	88/88	91/94
Contig97	180	A	T	107/115	123/127	58/58	66/71	132/136	102/102	128/131	51/53	87/89	91/93
Contig97	182	T	C	109/118	124/128	58/58	67/72	129/133	102/103	128/131	53/56	88/88	91/93
Contig97	185	T	G	116/119	122/131	60/60	74/75	131/135	104/104	134/134	51/53	85/87	95/95
Contig97	186	G	A	97/119	100/130	45/62	64/75	107/136	88/108	118/135	44/55	85/90	66/96
Contig97	189	C	T	122/122	132/132	62/62	75/75	130/137	102/105	137/137	54/54	89/89	95/95
Contig97	204	C	A	115/120	127/130	59/60	64/69	125/130	98/100	132/137	51/52	86/88	87/91
Contig97	208	G	A	113/118	125/128	61/62	69/74	130/136	103/105	132/137	54/55	84/86	88/92
Contig97	209	T	C	111/113	122/123	58/60	70/73	132/134	92/96	125/133	45/50	83/83	87/87
Contig97	211	A	C	119/121	130/130	58/59	73/73	130/131	99/102	128/130	50/51	85/85	81/89
Contig97	213	A	G	121/121	128/128	60/62	74/74	132/135	101/106	136/136	54/54	85/86	90/94
Contig97	214	A	C	121/121	127/128	62/63	75/75	129/136	107/108	134/137	57/57	88/89	91/92
Contig97	215	A	G	116/122	109/129	62/62	70/74	126/135	101/105	137/137	54/56	84/87	78/94
Contig97	218	A	C	118/119	121/126	59/60	66/73	103/133	99/104	124/132	41/56	72/86	81/92
Contig97	301	C	A	328/331	245/253	152/153	295/297	247/248	312/313	75/75	126/126	175/175	283/284
Contig97	303	G	T	329/330	252/252	146/148	285/291	238/239	297/313	75/76	119/120	178/178	285/286
Contig97	305	A	C	296/322	221/240	145/150	283/285	234/243	288/310	73/75	118/123	167/174	261/275
Contig98	152	G	T	88/88	106/109	72/72	172/172	147/148	100/103	78/80	81/84	135/139	120/121
Contig98	157	C	T	86/87	102/112	66/68	165/172	147/152	101/103	76/78	81/82	135/143	113/118
Contig98	158	C	T	86/89	112/115	67/69	165/170	145/150	101/102	75/77	79/82	142/144	113/117
Contig98	161	C	T	80/89	101/112	67/68	147/161	140/147	96/98	81/81	76/81	135/142	111/119
Contig98	162	G	A	91/94	114/114	69/69	161/167	146/149	99/103	79/81	82/83	142/143	121/122
Contig98	170	G	A	92/92	111/111	70/72	176/176	164/164	104/104	83/86	81/82	140/141	113/119
Contig98	173	C	A	87/91	99/104	68/69	168/171	157/163	96/100	78/78	79/81	126/130	117/117
Contig98	178	A	T	96/98	109/115	69/69	167/170	158/163	106/106	84/85	83/83	138/141	123/123
Contig98	179	G	A	97/98	110/113	66/70	162/175	163/165	103/106	82/85	77/79	135/139	117/124
Contig98	180	C	T	89/96	111/114	66/69	162/170	160/161	102/105	81/83	76/80	125/140	110/122
Contig98	182	C	T	96/99	111/113	68/71	167/170	154/157	102/104	77/81	81/82	131/135	122/124
Contig98	185	G	A	96/96	111/114	71/71	173/174	164/164	100/106	85/85	81/82	141/141	116/123
Contig98	187	A	T	93/94	111/112	71/71	166/171	159/161	100/100	80/82	81/83	137/143	119/120
Contig98	189	G	T	71/97	95/113	63/72	134/172	147/163	98/106	73/83	74/85	110/143	101/122
Contig98	191	T	G	99/99	110/113	73/73	169/172	159/163	107/107	88/88	83/84	144/144	121/125
Contig98	193	A	G	92/95	110/111	71/71	173/173	156/163	103/105	85/86	79/80	141/145	121/121
Contig98	197	C	T	77/99	81/116	50/70	109/173	94/166	78/106	60/82	68/84	116/142	91/120
Contig98	198	G	A	95/98	108/116	64/70	164/172	131/162	80/103	69/81	74/83	124/139	121/125
Contig98	200	C	A	90/95	115/116	71/73	164/169	164/165	103/104	86/86	86/87	138/141	114/124
Contig98	203	C	T	77/100	104/116	65/71	143/173	149/166	97/104	76/83	79/87	116/143	109/122
Contig98	206	C	T	93/95	107/113	71/72	173/177	167/168	106/107	81/86	85/87	139/142	118/120
Contig98	208	A	G	95/98	110/110	67/68	176/177	164/164	107/107	85/85	78/79	135/138	118/122
Contig100	37	T	G	138/139	151/153	166/168	211/212	376/380	258/258	374/379	69/69	210/210	153/154
Contig100	40	C	T	147/147	158/158	161/168	201/218	379/389	261/262	374/382	64/68	209/216	151/158
Contig100	43	T	A	147/155	165/166	175/177	219/219	382/394	253/267	387/388	70/71	217/219	159/159
Contig100	44	C	A	154/154	162/162	171/178	202/218	378/390	267/268	378/386	68/73	210/217	148/155
Contig100	45	A	G	138/157	155/173	174/182	216/218	387/399	278/281	378/408	75/78	215/227	160/162
Contig100	113	G	T	213/216	222/222	228/230	360/360	387/387	396/397	395/396	107/107	319/322	264/264
Contig100	116	C	T	214/219	219/222	232/232	360/360	383/385	395/396	390/392	108/108	325/326	260/262
Contig100	117	C	T	218/218	220/223	235/235	349/362	380/388	401/401	379/395	108/109	316/327	250/264
Contig100	118	A	T	219/219	222/223	231/234	361/362	382/383	397/398	395/396	109/109	318/329	266/267
Contig108	71	G	T	123/125	149/150	73/85	207/210	224/229	81/82	169/177	62/72	237/239	93/95
Contig108	74	T	C	125/126	146/150	79/83	216/216	230/232	81/82	186/188	72/73	247/249	98/98
Contig108	82	G	T	125/128	150/154	87/88	214/214	233/233	83/83	186/189	74/74	248/249	97/98
Contig108	109	A	G	124/126	154/154	86/87	214/214	216/227	81/84	182/184	76/77	247/248	98/98
Contig108	139	G	A	130/131	157/158	88/90	215/216	230/234	86/87	179/183	77/78	241/241	102/102
Contig111	155	T	G	239/256	272/277	105/111	398/403	355/356	290/298	282/299	155/161	441/441	359/365
Contig111	156	T	C	256/257	275/278	119/119	406/406	351/357	276/299	298/302	167/168	440/442	366/366
Contig111	157	A	T	236/253	275/277	112/117	391/397	357/359	293/297	300/309	159/167	442/449	350/364
Contig111	160	A	C	258/259	284/285	119/119	427/427	356/356	301/307	311/311	167/169	450/450	369/373
Contig111	163	C	A	140/260	166/287	77/119	211/418	179/356	154/304	184/300	99/167	275/447	210/373
Contig111	164	A	G	257/258	275/279	116/116	416/417	357/358	299/302	306/308	166/167	446/446	372/374
Contig111	166	C	A	215/256	241/283	105/114	369/419	293/354	241/307	271/305	140/164	351/445	299/372
Contig111	168	A	T	259/260	282/286	116/116	417/417	347/348	304/306	297/302	168/168	436/438	367/378
Contig111	169	C	T	260/260	284/284	116/116	418/420	340/351	300/302	304/304	167/167	440/442	378/378
Contig111	171	T	A	221/251	259/281	106/114	393/417	334/358	284/300	300/305	161/169	415/442	334/370
Contig111	172	A	G	252/256	281/284	116/117	411/420	338/344	301/304	297/298	168/170	430/438	373/375
Contig111	173	G	T	251/257	282/283	114/114	411/412	335/339	298/300	296/309	165/167	440/443	364/372
Contig111	174	T	A	257/258	279/284	116/117	403/405	346/348	284/293	292/307	167/168	428/444	369/372
Contig111	175	A	G	245/250	279/281	114/117	408/423	340/344	293/299	291/306	168/169	440/441	364/370
Contig111	176	A	G	254/256	285/285	116/116	409/413	338/338	296/300	302/302	168/169	424/435	372/372
Contig111	179	C	T	223/252	245/287	99/114	352/408	279/346	245/295	257/303	156/163	378/451	312/365
Contig111	181	T	C	241/244	278/281	117/117	401/405	345/345	298/298	294/300	164/164	442/442	364/364
Contig111	184	C	T	238/251	285/287	117/117	410/417	342/350	302/302	295/298	166/168	426/439	361/368
Contig111	185	A	G	251/251	286/286	117/117	406/416	351/351	300/300	308/309	166/166	440/441	363/369
Contig111	186	G	A	251/251	282/283	117/118	385/399	352/356	287/288	291/303	161/167	429/439	353/369
Contig111	187	A	C	236/236	268/271	116/116	406/406	347/353	300/301	286/298	167/167	436/439	347/347
Contig111	188	G	T	246/248	274/278	113/115	415/415	312/321	284/303	266/274	162/165	396/400	346/348
Contig111	189	G	T	210/249	254/282	99/108	385/416	318/340	283/305	273/293	141/155	402/431	329/363
Contig111	190	A	G	239/243	272/276	104/108	403/409	339/344	290/296	290/294	161/162	423/430	353/358
Contig111	191	C	A	230/236	256/263	108/114	378/387	348/350	288/288	289/299	158/166	430/435	340/347
Contig111	192	C	T	223/223	253/257	113/113	404/412	341/345	297/297	290/292	161/164	419/429	331/331
Contig111	193	C	T	245/247	280/281	115/115	415/415	336/338	294/294	287/288	164/165	416/424	372/372
Contig111	198	A	C	244/254	277/285	109/113	401/406	350/360	295/298	296/301	156/162	440/444	359/372
Contig111	199	C	A	256/256	279/281	115/115	418/419	355/359	300/304	298/300	165/167	436/444	365/366
Contig111	200	C	A	251/255	289/292	116/116	421/421	347/354	303/306	288/291	168/169	436/443	358/373
Contig111	201	C	A	250/257	287/288	113/114	410/417	360/360	302/304	302/302	163/164	443/451	365/374
Contig111	203	G	C	259/261	287/290	113/118	413/415	359/359	303/306	306/306	168/170	444/448	370/375
Contig111	204	T	A	251/254	274/285	113/115	414/414	355/359	296/306	305/307	169/172	447/448	371/371
Contig111	205	A	C	247/251	287/287	113/115	418/422	356/357	303/309	301/301	170/170	439/444	373/374
Contig111	206	A	C	257/259	284/286	114/114	415/422	360/360	304/304	293/299	167/167	443/443	370/375
Contig111	207	G	T	241/258	271/281	112/116	400/413	352/354	302/305	291/301	158/167	432/439	354/370
Contig111	210	T	C	251/257	285/290	117/119	414/417	356/362	305/307	295/303	167/168	435/449	370/374
Contig111	212	G	T	252/258	281/282	119/119	413/423	358/358	305/306	300/300	169/172	435/442	356/373
Contig111	214	T	C	255/255	282/287	117/118	416/416	345/352	300/304	302/302	167/167	451/451	366/366
Contig111	215	A	G	256/256	280/284	117/117	409/412	343/343	292/297	283/288	168/169	435/436	365/365
Contig111	217	G	C	240/240	277/278	109/114	409/421	343/345	297/297	292/293	165/167	442/445	343/349
Contig111	220	A	G	245/252	278/279	114/116	403/410	333/348	284/291	282/288	167/168	432/439	355/360
Contig111	221	C	T	247/250	273/273	110/110	410/415	346/350	296/297	284/292	163/166	436/439	355/362
Contig111	223	T	A	253/254	276/276	110/115	419/421	350/353	290/293	289/295	163/166	437/444	370/370
Contig111	224	C	T	240/252	270/278	111/113	405/414	340/353	288/297	293/299	163/164	433/444	353/362
Contig111	225	A	T	246/246	271/274	111/111	407/412	352/352	285/287	286/291	162/163	437/439	360/362
Contig111	226	A	T	246/250	271/274	113/113	406/410	351/357	289/289	283/287	165/166	435/437	358/358
Contig111	228	G	C	247/247	269/275	110/111	397/401	345/349	290/292	278/283	163/165	419/423	357/359
Contig111	229	G	T	242/245	264/267	110/110	397/402	338/345	286/287	274/279	161/162	410/422	355/357
Contig112	93	T	C	94/94	126/130	115/117	211/212	146/147	131/133	219/222	90/91	175/178	135/136
Contig112	95	G	A	86/90	120/121	114/116	189/199	135/144	103/129	211/213	91/91	179/179	135/135
Contig112	97	G	A	85/88	118/119	93/96	183/186	132/132	119/119	186/186	75/75	161/168	121/127
Contig112	99	G	T	69/77	97/108	76/80	176/182	114/117	86/88	157/162	68/77	150/164	119/123
Contig112	104	A	T	58/59	86/89	69/70	135/136	99/100	76/77	112/117	58/59	107/120	96/96
Contig112	108	A	G	51/52	82/84	65/70	128/133	87/95	75/76	106/118	57/58	104/114	95/96
Contig112	109	G	A	55/55	83/84	68/68	127/129	88/96	73/73	117/117	54/55	106/114	92/95
Contig112	110	G	A	47/51	57/81	66/69	124/134	84/92	71/73	115/115	57/57	92/113	86/97
Contig112	111	C	T	57/58	78/86	65/65	127/132	95/95	60/73	114/115	56/56	111/111	95/98
Contig112	116	T	A	53/58	66/83	60/66	93/128	78/94	61/70	95/120	44/55	70/110	85/96
Contig112	118	T	G	30/52	44/83	44/67	73/132	49/92	34/70	68/118	35/54	63/108	49/97
Contig112	121	C	T	51/51	77/82	67/67	126/127	88/94	66/67	116/116	55/55	112/112	89/89
Contig112	124	C	T	52/53	81/83	61/67	127/133	82/97	65/66	107/118	53/55	97/112	83/90
Contig112	127	G	A	52/53	76/80	68/68	133/134	96/96	68/69	111/112	51/56	107/107	93/93
Contig112	131	C	A	47/52	73/79	61/69	126/131	83/94	52/66	117/120	48/58	104/113	91/94
Contig112	137	C	A	32/53	59/81	50/68	68/128	53/97	52/67	70/117	29/55	80/110	51/94
Contig112	138	C	T	26/51	67/79	42/68	74/128	52/91	40/70	69/116	39/56	89/111	53/93
Contig112	145	C	T	42/52	81/84	68/69	131/134	96/96	64/66	110/117	50/55	108/113	95/97
Contig112	148	C	T	51/51	80/82	70/70	135/135	96/96	68/69	120/120	53/55	106/113	92/92
Contig112	155	C	T	55/58	81/82	68/68	128/133	96/96	66/66	119/119	56/56	110/110	91/95
Contig112	157	C	A	54/55	81/81	69/69	134/134	88/96	68/68	118/118	54/54	106/113	97/97
Contig112	159	G	A	55/55	77/79	69/69	129/131	94/96	66/66	117/117	55/56	114/114	91/95
Contig112	164	G	A	43/55	70/77	57/68	113/127	86/92	50/65	111/113	40/51	104/111	82/94
Contig112	165	G	A	56/56	78/80	66/66	118/124	89/90	60/64	114/114	49/51	110/110	95/95
Contig112	166	G	A	51/51	73/79	68/69	122/127	82/87	63/65	110/115	50/52	97/106	87/93
Contig115	111	C	T	58/67	62/73	92/97	50/54	52/58	58/64	71/73	227/237	64/68	71/76
Contig116	60	A	C	108/109	131/135	121/126	272/279	246/250	139/141	203/204	95/96	288/292	187/193
Contig116	72	C	A	107/110	130/135	126/128	285/285	242/248	137/140	205/206	98/98	291/293	191/194
Contig116	84	T	G	88/110	115/134	116/130	263/285	230/253	117/141	190/206	80/97	273/298	171/192
Contig116	88	G	T	110/110	135/135	128/128	282/285	248/253	138/142	207/208	98/98	299/299	193/195
Contig116	96	A	G	104/109	131/136	112/130	273/286	238/253	131/144	189/206	91/98	285/300	186/192
Contig116	108	C	T	109/109	130/133	126/126	282/283	245/253	138/138	204/207	97/97	297/300	193/193
Contig116	117	C	T	107/110	131/132	125/127	283/289	249/251	142/143	206/207	98/98	294/296	192/197
Contig116	123	G	C	108/109	134/135	126/128	284/285	253/255	140/141	206/207	97/98	291/294	194/194
Contig116	198	T	C	180/183	226/234	174/181	402/420	382/407	227/228	312/323	145/152	457/473	303/319
Contig116	199	G	A	182/183	230/232	174/178	410/410	388/402	231/231	317/319	153/153	463/463	310/311
Contig116	201	A	G	183/185	228/231	179/181	416/420	394/403	206/224	302/319	152/156	456/463	308/311
Contig116	204	A	C	182/183	234/237	180/180	419/421	405/410	228/228	319/322	154/155	464/468	325/325
Contig116	207	C	T	152/179	217/238	165/181	391/417	386/407	205/228	290/321	133/156	454/481	292/320
Contig116	210	C	T	177/184	220/241	176/181	392/414	391/404	224/226	317/322	147/157	469/480	314/317
Contig116	213	G	A	183/183	241/241	186/186	428/429	412/412	215/229	330/331	157/157	476/479	329/329
Contig116	214	C	T	175/180	231/241	172/182	414/417	399/409	211/229	306/322	155/155	474/478	320/327
Contig116	215	T	A	178/178	234/235	175/178	411/411	397/402	222/222	318/322	149/150	466/470	314/314
Contig116	216	A	T	184/184	238/239	184/184	418/418	398/409	225/228	328/328	152/152	476/476	322/322
Contig116	223	G	A	178/181	227/235	181/184	418/418	407/409	225/226	331/331	153/153	471/471	313/319
Contig116	224	C	T	179/179	237/237	182/182	416/416	401/402	224/224	325/325	152/152	467/467	298/311
Contig116	225	G	A	179/180	227/234	180/181	408/413	401/403	222/222	319/321	146/147	462/465	307/309
Contig116	228	T	C	183/183	232/237	177/182	407/420	403/411	220/233	313/326	153/156	467/478	317/329
Contig116	232	G	A	183/183	231/232	176/178	414/417	390/398	220/226	323/323	152/153	475/478	319/324
Contig116	234	C	T	183/183	241/241	182/182	407/420	406/406	230/233	330/330	153/155	479/480	329/329
Contig116	241	A	C	178/179	232/233	182/182	410/413	396/397	226/226	314/320	148/151	468/472	320/320
Contig116	249	A	G	186/186	242/244	183/184	418/431	404/411	227/232	333/333	157/158	482/482	329/331
Contig116	252	T	G	181/181	232/233	182/183	417/420	398/401	227/228	324/326	153/154	473/473	321/323
Contig116	255	G	A	171/181	237/243	168/186	416/428	385/413	212/233	317/331	156/159	452/477	318/327
Contig116	258	C	T	180/180	236/239	184/184	412/423	411/411	233/233	329/329	156/156	473/473	326/326
Contig123	26	C	T	192/220	252/286	141/145	367/383	362/375	259/271	349/365	117/124	386/434	290/315
Contig123	34	A	G	220/221	277/284	139/144	377/384	376/376	266/270	364/364	122/125	429/432	312/312
Contig123	45	A	G	218/219	278/280	142/142	376/377	371/372	267/268	355/355	122/123	427/430	311/311
Contig123	48	A	G	212/212	267/268	135/136	355/360	346/348	259/260	332/334	115/116	406/409	299/302
Contig123	96	A	C	270/270	334/334	161/162	408/416	411/413	329/329	422/425	131/131	485/485	366/366
Contig123	157	A	G	107/113	127/127	92/94	215/215	230/235	150/151	211/215	69/69	217/219	161/164
Contig123	163	T	C	103/103	130/130	94/94	222/222	224/233	140/141	209/209	67/67	220/220	154/154
Contig123	175	G	T	98/99	132/132	95/95	215/218	224/226	139/143	211/211	68/68	216/217	152/152
Contig123	178	C	T	96/96	126/130	94/94	220/221	226/227	141/142	209/209	69/69	211/215	147/147
Contig123	193	A	G	96/99	125/130	93/94	213/218	228/234	135/137	205/208	68/69	213/216	142/149
Contig123	194	A	C	100/100	134/134	93/93	221/222	233/234	133/143	204/204	68/68	218/218	150/150
Contig123	207	T	A	98/102	133/135	92/95	215/222	218/226	136/139	194/202	64/66	213/220	144/147
Contig123	209	A	C	97/101	128/131	93/96	210/217	226/233	137/140	199/207	67/69	213/220	148/151
Contig123	218	G	T	100/104	127/132	88/93	210/217	224/234	135/141	194/208	65/69	206/218	137/150
Contig123	219	T	G	101/101	130/133	94/95	214/218	229/229	137/139	203/203	66/67	217/220	148/148
Contig123	223	A	G	99/100	127/131	86/90	211/212	221/229	137/139	204/206	63/65	206/212	152/152
Contig123	224	C	G	99/101	130/134	85/90	203/204	226/231	133/135	205/207	62/64	207/215	149/152
Contig124	86	A	G	262/282	84/94	106/138	229/258	229/289	230/310	190/241	89/113	134/151	289/316
Contig124	88	A	C	269/275	87/87	136/137	262/262	285/287	311/312	245/246	112/112	151/151	306/308
Contig124	90	A	C	278/279	93/93	136/136	277/281	316/319	337/339	264/266	108/108	167/169	324/324
Contig124	98	G	C	268/270	95/95	143/144	268/277	315/319	341/342	260/266	116/117	167/169	314/315
Contig124	99	C	A	276/280	92/94	141/144	284/286	321/322	345/346	271/271	111/114	172/172	326/329
Contig124	100	C	A	287/287	95/95	143/143	283/283	319/325	349/349	270/274	118/118	170/173	333/333
Contig124	120	C	A	281/284	93/93	128/128	282/284	317/318	346/350	270/272	104/104	164/166	325/326
Contig124	121	A	C	274/285	90/94	144/144	267/283	313/318	339/351	266/270	112/114	166/169	308/325
Contig124	128	C	T	278/280	94/94	139/140	267/277	313/316	343/343	264/267	110/111	163/163	328/328
Contig124	129	C	A	271/273	94/94	136/139	276/277	319/320	338/338	271/274	111/114	170/170	327/328
Contig125	80	A	C	274/280	357/359	193/193	329/335	308/309	338/340	308/310	140/142	255/255	297/307
Contig125	81	C	T	263/266	334/334	174/175	310/316	302/302	321/323	300/304	140/140	228/230	290/293
Contig125	88	C	A	247/251	313/322	172/172	305/305	281/292	313/314	300/300	130/132	221/222	281/293
Contig125	89	C	A	247/249	309/311	167/176	302/308	284/291	306/319	296/297	132/132	217/222	291/293
Contig125	90	C	A	252/255	317/320	168/168	294/297	278/278	300/301	291/292	131/132	215/216	284/287
Contig125	94	A	C	247/249	313/320	171/171	309/309	286/288	316/325	292/294	129/130	225/229	295/295
Contig125	96	C	A	251/255	314/319	171/172	297/309	284/287	316/323	283/294	127/129	216/224	283/295
Contig126	304	C	A	86/92	95/101	60/61	69/70	105/107	146/153	134/137	52/52	85/87	110/111
Contig126	311	C	T	102/102	106/106	71/71	70/72	118/122	161/162	155/156	56/61	97/97	115/118
Contig126	313	C	T	99/102	99/107	66/69	70/72	127/131	159/164	149/155	61/62	92/96	113/116
Contig126	314	C	T	102/105	97/104	67/71	71/71	123/132	160/165	151/156	58/61	92/97	109/119
Contig126	320	T	C	103/105	103/106	69/70	74/74	128/128	163/164	154/157	60/60	98/99	118/121
Contig126	322	T	A	103/104	106/107	72/72	71/72	128/129	170/173	148/152	57/58	94/97	119/120
Contig126	323	C	T	101/106	103/109	68/73	67/73	122/134	164/171	150/154	56/58	92/101	109/120
Contig126	325	C	T	105/105	107/109	72/75	72/72	129/133	164/171	153/155	58/61	98/100	116/118
Contig126	326	T	G	96/104	94/107	69/70	73/73	120/131	149/172	136/155	57/62	95/97	102/118
Contig126	327	C	T	89/106	92/109	68/74	64/72	113/133	145/172	146/159	50/62	82/100	109/121
Contig126	328	G	A	97/103	102/108	65/74	67/70	130/132	164/170	147/155	62/64	98/99	113/119
Contig126	329	T	C	105/120	126/129	79/80	79/79	153/154	199/202	185/191	64/66	117/118	129/131
Contig126	330	A	T	123/124	131/132	77/78	77/79	148/153	198/204	181/190	64/67	116/116	128/130
Contig126	332	G	A	119/127	124/132	76/81	74/81	146/153	204/209	188/193	67/68	111/119	120/134
Contig126	333	T	C	123/125	132/132	76/78	82/82	154/156	202/208	187/190	68/68	115/117	131/133
Contig126	334	T	C	81/124	86/133	41/80	52/82	75/154	128/204	106/194	43/66	56/116	91/132
Contig126	335	C	T	118/126	128/132	75/81	82/82	153/156	206/209	190/192	66/67	117/117	136/136
Contig126	337	T	G	105/122	118/132	71/79	74/82	140/157	184/207	179/194	53/66	97/116	117/132
Contig126	340	G	T	121/123	125/130	78/78	82/82	150/154	199/203	189/192	65/68	116/117	126/134
Contig126	342	A	G	120/120	131/131	77/79	80/80	151/153	203/204	188/188	64/67	114/116	127/134
Contig126	343	C	T	120/121	130/131	79/79	83/83	157/158	204/207	186/187	66/66	115/118	129/132
Contig126	344	A	G	115/121	127/129	75/80	76/81	148/155	194/204	176/184	57/63	99/116	128/134
Contig126	366	A	G	93/110	102/102	52/52	59/60	125/125	165/165	165/165	50/50	90/90	152/153
Contig126	368	A	G	105/108	104/106	56/56	68/68	129/130	168/169	165/169	51/52	91/93	145/151
Contig126	372	A	T	114/130	126/128	77/80	97/99	147/157	213/213	204/208	60/60	130/131	196/203
Contig126	373	A	G	125/132	121/129	73/78	96/99	152/157	206/214	193/204	59/62	127/130	196/199
Contig126	374	C	T	133/135	126/131	82/82	98/99	158/161	213/215	207/213	57/61	127/130	196/199
Contig126	375	C	A	136/136	125/130	80/80	97/100	155/157	208/215	204/207	56/61	127/130	193/197
Contig129	104	G	T	194/204	175/185	92/95	179/185	236/242	144/149	176/186	81/82	320/324	211/215
Contig129	106	C	T	193/201	173/182	93/95	181/187	239/242	143/143	179/186	81/83	308/328	213/217
Contig129	107	G	C	194/198	183/183	93/97	181/189	225/236	144/149	173/183	78/82	311/317	212/216
Contig129	123	G	A	205/205	181/181	91/92	181/181	238/239	146/146	181/182	74/76	320/323	209/213
Contig129	125	C	T	202/204	175/176	92/93	179/181	232/234	145/146	184/185	75/76	312/318	204/212
Contig129	130	A	T	208/208	181/184	94/95	179/180	238/238	143/147	183/184	82/82	315/322	210/213
Contig129	133	G	A	199/203	179/184	94/96	181/184	230/234	142/142	179/181	82/82	310/313	212/216
Contig129	139	A	G	204/206	176/183	89/91	177/179	235/235	142/144	184/185	70/73	316/317	213/214
Contig129	145	C	T	199/205	175/181	91/94	183/184	238/240	137/147	185/185	79/79	320/325	205/213
Contig129	148	G	T	203/206	178/178	93/95	168/184	228/239	143/143	180/181	74/79	294/317	195/214
Contig129	153	G	T	206/206	179/179	91/94	181/185	232/237	138/143	173/183	78/79	315/317	208/212
Contig129	160	G	A	126/202	106/178	56/93	109/187	136/237	77/141	116/185	52/80	180/320	130/208
Contig131	106	T	G	115/126	140/144	65/67	160/167	190/190	152/155	209/215	51/51	177/180	133/133
Contig131	108	G	A	134/134	156/156	71/71	166/167	187/188	150/155	213/218	49/51	169/180	129/136
Contig131	112	A	G	129/133	161/161	70/70	166/167	191/191	159/160	212/218	51/51	175/180	136/136
Contig131	122	C	T	130/133	157/157	67/71	162/165	185/190	154/163	209/212	52/53	178/183	138/138
Contig131	127	T	A	131/137	150/158	69/72	160/167	185/190	156/161	215/220	52/52	183/184	131/143
Contig131	129	C	A	134/134	155/156	72/73	162/164	182/191	157/160	210/215	52/53	182/184	135/140
Contig131	130	A	G	136/137	155/157	71/73	162/162	185/192	155/160	216/219	50/50	182/184	139/139
Contig131	131	C	A	134/135	158/162	73/73	163/164	192/192	151/161	212/215	53/53	188/188	139/139
Contig131	132	G	A	118/135	135/155	71/73	158/167	177/194	153/163	204/218	45/52	160/183	123/137
Contig131	136	G	C	134/138	156/160	71/72	164/166	178/192	152/162	198/218	49/51	175/180	133/142
Contig131	137	T	C	139/139	162/162	72/72	160/165	192/192	163/164	215/217	51/51	176/179	138/141
Contig132	291	G	A	364/365	291/291	144/152	254/254	333/338	379/383	283/295	111/111	194/194	367/368
Contig132	292	C	A	253/373	208/301	106/152	168/256	246/342	286/398	233/305	75/114	150/202	255/382
Contig132	295	C	T	262/387	212/306	108/156	173/259	250/348	296/411	235/307	76/114	152/205	262/391
Contig132	296	C	T	386/388	302/304	156/158	262/262	348/351	407/408	307/308	111/113	204/207	391/391
Contig135	109	A	C	103/104	85/86	111/113	190/194	252/262	96/96	150/153	56/56	224/227	85/85
Contig135	175	G	C	83/89	69/73	101/101	153/160	238/242	107/108	139/142	54/55	154/167	95/95
Contig135	176	C	T	74/90	73/75	64/99	122/159	200/241	95/109	94/138	37/55	140/168	88/96
Contig135	177	C	A	85/90	70/75	101/103	162/162	234/238	106/108	137/138	56/56	165/171	93/94
Contig135	178	G	A	87/88	74/74	99/100	157/159	231/238	108/109	138/139	55/55	161/164	95/96
Contig135	179	G	A	91/91	68/76	98/98	157/160	235/239	104/104	135/135	56/56	168/170	94/95
Contig138	18	T	A	111/118	184/194	103/103	206/209	246/248	219/219	193/210	81/84	199/207	144/205
Contig138	19	T	C	115/119	189/195	101/102	202/207	239/244	215/217	212/212	84/85	210/214	201/202
Contig138	23	G	T	122/128	194/197	95/103	198/211	228/255	216/222	197/212	82/89	208/218	202/206
Contig138	24	G	C	127/129	201/201	100/101	204/208	254/262	218/221	203/215	85/90	210/221	208/211
Contig138	25	G	T	120/125	198/199	100/102	207/211	249/257	213/217	207/212	86/91	207/218	205/206
Contig138	26	A	T	177/185	281/284	115/121	259/259	339/350	281/287	277/292	110/111	304/307	256/259
Contig138	27	T	C	180/184	281/284	135/135	258/265	353/353	291/293	290/296	119/119	307/308	261/264
Contig138	28	A	G	184/188	279/285	137/137	262/263	357/358	297/297	294/295	118/118	306/307	265/266
Contig138	31	C	T	189/190	300/301	130/137	262/269	341/352	308/312	295/302	119/119	309/312	270/271
Contig138	32	C	T	182/194	287/304	126/139	269/274	346/356	301/317	283/300	117/121	293/313	273/277
Contig138	34	A	T	195/196	297/299	136/137	274/275	356/359	310/314	295/298	115/118	317/317	269/273
Contig138	35	C	T	195/198	303/306	141/141	272/272	346/351	314/314	305/308	120/120	314/317	280/289
Contig138	36	T	C	199/199	309/309	137/137	277/277	353/354	316/316	308/309	118/118	316/316	279/289
Contig138	37	C	T	198/199	301/303	137/137	273/273	352/354	314/317	304/307	116/116	314/315	276/286
Contig138	41	A	G	189/195	297/298	141/143	271/271	358/366	312/313	307/307	118/118	321/321	285/285
Contig138	43	G	T	195/198	301/311	140/141	262/278	361/365	307/331	308/311	118/120	316/320	278/285
Contig138	44	A	C	195/196	303/308	138/139	269/276	359/359	308/325	306/308	118/120	309/316	282/286
Contig138	45	A	T	194/197	295/305	132/135	272/278	360/361	312/333	314/316	119/122	317/318	285/287
Contig138	47	T	G	196/197	303/305	137/140	276/277	360/365	329/330	315/316	121/121	310/315	285/287
Contig138	48	T	C	197/197	302/308	137/137	278/278	357/362	328/332	309/310	121/121	312/313	228/290
Contig138	49	T	C	194/196	304/308	141/141	277/277	364/365	320/324	303/308	121/121	315/316	290/291
Contig138	50	G	T	186/195	288/295	125/137	264/278	348/359	315/326	293/313	111/120	300/311	274/289
Contig138	51	T	C	195/199	303/306	133/135	266/274	351/355	318/319	305/312	118/119	314/316	287/287
Contig138	54	T	G	191/197	316/316	143/143	284/284	365/368	331/334	310/317	121/124	325/328	289/289
Contig138	57	C	T	193/197	308/313	141/141	270/275	358/363	327/329	315/316	118/119	320/323	279/287
Contig138	58	T	C	198/198	308/310	131/137	277/278	361/364	322/329	309/313	117/121	312/323	284/288
Contig138	59	G	T	198/198	306/308	133/133	280/280	364/364	326/326	305/315	120/120	314/314	278/282
Contig138	61	T	C	199/200	312/312	139/140	278/278	356/367	331/333	308/316	121/121	323/324	287/287
Contig138	62	C	A	193/196	316/318	140/141	280/280	367/367	332/332	314/322	119/119	322/325	290/291
Contig138	64	T	G	139/201	187/313	118/140	187/279	225/366	246/334	225/318	95/122	214/328	245/296
Contig138	66	C	T	196/199	306/312	134/140	282/282	360/364	327/331	313/320	120/123	324/329	290/290
Contig138	68	G	A	188/197	307/308	132/138	279/281	358/364	324/332	312/317	114/120	307/323	286/291
Contig138	73	A	G	197/199	301/305	137/137	275/276	355/357	328/330	310/312	118/118	316/318	280/280
Contig138	76	C	A	194/197	304/308	137/143	265/276	340/362	327/329	303/313	116/121	318/321	279/285
Contig138	77	A	G	194/194	302/303	143/143	280/280	358/359	327/328	305/315	120/120	321/323	285/285
Contig138	78	G	A	180/190	295/302	108/120	226/262	298/327	272/303	257/278	101/111	282/307	259/278
Contig138	79	C	T	192/193	300/301	120/121	263/265	331/331	301/306	281/288	109/111	309/311	278/280
Contig138	81	C	T	177/186	280/294	110/120	249/259	308/322	281/300	263/283	98/110	280/299	259/273
Contig138	82	G	A	179/184	293/294	115/116	259/262	320/326	295/297	273/277	104/104	296/296	272/274
Contig138	84	C	T	133/133	200/201	81/82	166/166	219/221	202/208	198/198	73/73	188/188	200/208
Contig138	85	C	T	116/129	197/201	79/83	164/166	212/219	195/203	190/194	66/70	173/187	207/210
Contig138	86	A	G	121/126	184/198	74/82	156/161	214/219	195/204	188/192	66/68	165/182	198/210
Contig153	31	T	A	104/104	111/112	98/107	154/154	295/319	149/162	217/247	90/92	206/206	168/171
Contig153	33	G	T	100/103	106/110	104/107	148/152	315/318	164/164	242/243	89/89	203/206	170/171
Contig153	35	A	G	94/95	106/109	103/107	148/152	298/314	157/159	237/241	92/92	198/202	169/170
Contig153	39	C	T	101/101	110/112	100/104	152/156	314/314	160/162	239/246	90/93	201/206	162/169
Contig153	48	G	T	97/102	110/113	101/103	154/154	314/316	162/165	246/248	89/92	198/203	171/176
Contig153	53	C	A	101/102	114/116	98/107	160/161	307/319	157/168	232/247	92/95	201/207	175/176
Contig153	54	A	T	99/105	117/117	106/108	159/160	326/331	166/171	245/252	94/95	204/209	179/180
Contig153	56	A	T	100/100	114/114	105/105	154/154	323/324	160/168	246/248	92/92	205/206	181/182
Contig153	60	G	C	107/108	114/114	104/105	164/164	323/328	173/176	246/248	94/95	205/210	182/183
Contig153	66	C	A	108/108	114/115	102/105	147/158	322/322	154/169	241/250	91/94	203/208	180/184
Contig153	68	G	A	107/107	116/118	108/108	156/160	323/325	172/174	247/251	94/95	207/210	183/187
Contig153	89	G	A	108/108	108/112	107/107	156/159	319/323	174/174	251/251	92/92	210/210	185/185
Contig153	91	T	A	105/105	118/118	93/104	157/158	292/325	156/175	225/254	92/95	205/206	183/186
Contig153	92	T	G	101/106	114/117	102/102	155/161	316/325	169/175	251/253	90/93	198/206	175/184
Contig153	93	A	T	109/111	115/117	104/104	159/162	331/333	180/181	247/250	95/96	207/207	178/188
Contig153	99	G	A	108/110	117/118	107/107	158/161	327/329	179/185	252/254	94/95	202/204	184/193
Contig153	102	G	A	107/111	116/118	101/107	158/164	332/338	185/185	253/256	95/95	206/208	185/192
Contig153	152	T	C	88/93	95/99	88/101	126/140	262/289	124/141	205/225	84/85	177/192	128/145
Contig153	155	C	T	93/93	96/97	95/99	132/141	283/285	129/140	215/223	81/86	184/190	139/143
Contig153	161	A	G	88/94	97/100	97/102	123/142	271/287	136/140	204/224	79/84	179/194	130/141
Contig153	162	G	T	91/91	99/99	101/103	142/142	279/286	139/142	219/219	84/84	193/193	146/146
Contig153	165	A	G	90/90	99/99	103/103	141/142	277/286	141/143	224/227	83/85	192/192	141/146
Contig153	179	A	T	85/85	96/97	98/99	136/138	274/278	129/130	222/224	80/81	185/186	134/134
Contig153	183	C	T	81/85	96/98	99/99	130/132	273/275	123/124	224/224	82/82	188/188	132/135
Contig153	190	T	C	76/90	84/98	65/101	95/138	189/282	91/131	130/225	62/81	139/186	90/136
Contig153	191	T	C	90/91	96/98	92/98	131/137	273/279	129/131	217/224	80/82	184/186	134/139
Contig153	193	G	A	88/90	94/96	95/102	138/139	273/277	130/131	218/221	79/82	188/191	128/134
Contig153	200	A	G	86/88	95/98	97/99	126/134	273/275	132/133	222/223	81/81	184/189	133/135
Contig153	203	A	C	72/90	85/98	90/102	128/139	241/279	123/129	209/226	74/84	169/190	121/135
Contig153	213	G	A	86/88	98/98	94/102	136/137	263/273	123/129	206/217	81/82	183/189	137/137
Contig153	214	G	A	71/87	84/95	96/101	123/134	256/270	119/129	197/217	73/79	168/184	124/133
Contig153	216	T	C	91/91	96/96	100/100	131/132	262/265	131/131	211/214	77/78	171/178	128/132
Contig153	217	C	T	84/85	94/94	95/98	133/134	262/269	123/124	213/217	77/80	178/181	125/130
Contig158	105	A	T	146/146	214/214	102/102	190/195	189/192	186/186	170/171	70/70	180/182	155/155
Contig158	108	T	G	146/146	219/219	95/101	194/194	197/197	179/184	176/176	71/71	183/185	156/156
Contig158	109	T	C	107/144	188/219	67/100	152/197	148/195	138/185	159/176	56/70	168/190	136/155
Contig158	111	A	G	140/141	206/210	96/99	181/189	172/188	157/183	157/170	67/68	167/185	143/152
Contig158	120	G	T	146/146	218/220	98/101	197/197	197/197	181/183	176/180	71/71	189/192	154/155
Contig158	139	G	A	114/114	197/197	89/89	188/192	167/179	135/153	143/155	56/57	171/181	116/122
Contig161	133	C	T	246/271	225/256	87/94	163/196	140/143	96/100	152/181	91/99	178/201	238/255
Contig161	136	A	C	238/258	219/235	78/84	166/174	118/129	67/68	129/153	90/97	168/184	231/238
Contig161	137	A	G	252/257	232/234	83/83	177/178	131/134	73/73	150/154	93/95	184/186	235/236
Contig161	138	T	C	253/256	225/233	83/83	179/180	125/129	70/72	150/154	95/96	172/182	234/239
Contig161	139	T	A	258/258	229/232	79/83	174/176	131/132	69/70	151/152	95/95	179/184	237/238
Contig161	140	G	T	248/254	228/235	79/82	170/174	127/128	62/65	147/148	94/96	180/182	224/232
Contig161	141	A	G	247/251	232/234	86/86	174/175	128/129	68/68	149/149	93/94	178/179	231/234
Contig161	142	G	A	238/252	219/230	78/83	173/177	118/124	60/67	138/147	88/93	170/177	234/239
Contig161	145	T	G	246/251	232/234	78/79	161/161	116/118	62/62	141/141	90/91	154/155	231/237
Contig161	148	T	C	243/247	219/230	73/78	152/166	118/121	60/63	145/149	88/90	153/162	228/235
Contig161	149	A	G	231/245	225/229	75/78	159/163	111/116	62/62	138/149	85/90	152/161	219/232
Contig161	150	C	T	237/244	227/230	75/75	160/163	117/118	62/62	147/147	83/88	160/160	233/235
Contig161	154	C	T	237/246	219/230	77/80	162/165	111/119	59/63	142/147	83/90	157/161	224/236
Contig161	155	G	C	241/249	223/232	77/81	148/164	112/116	62/62	142/148	78/88	150/162	220/236
Contig161	156	T	C	185/248	181/232	62/80	124/167	91/120	48/62	100/146	64/88	118/158	188/235
Contig161	157	A	T	237/248	224/235	76/79	166/166	116/118	56/63	149/150	84/90	158/160	225/235
Contig161	159	C	G	244/245	223/228	79/80	159/163	116/118	60/61	143/146	88/89	157/160	225/228
Contig161	160	T	C	247/250	224/230	77/78	160/163	118/119	60/60	146/146	90/90	157/160	234/234
Contig161	161	A	G	229/244	223/232	78/81	142/161	115/116	61/63	126/142	87/89	151/161	219/230
Contig161	164	G	A	239/245	225/230	78/79	165/165	113/119	56/59	145/151	88/92	160/160	222/235
Contig161	168	C	A	242/244	228/233	79/81	163/163	117/118	60/60	147/149	83/87	154/160	230/235
Contig161	169	C	T	241/246	227/232	76/78	164/165	116/117	61/61	145/148	86/88	160/161	225/234
Contig161	173	A	C	214/247	190/233	64/81	110/165	96/118	58/63	113/147	70/91	99/160	199/231
Contig161	174	A	G	229/248	214/234	72/81	119/164	104/120	59/61	135/144	84/90	115/160	214/234
Contig161	185	G	T	173/241	148/244	77/110	122/277	103/213	78/141	81/166	86/122	120/278	145/250
Contig161	186	G	A	232/240	244/251	106/106	260/270	219/221	140/140	164/166	106/113	268/275	238/249
Contig161	187	G	A	179/180	192/196	98/99	200/204	171/172	141/141	118/119	96/98	205/206	209/211
Contig161	188	G	A	156/174	163/185	94/97	198/201	177/179	122/137	115/116	95/98	185/202	199/210
Contig161	189	C	T	172/173	183/186	99/100	201/201	169/174	137/141	115/116	92/95	198/199	208/211
Contig161	192	G	T	164/169	178/180	96/98	193/195	171/171	137/138	117/117	92/92	199/200	204/205
Contig161	197	G	T	109/168	93/177	69/98	127/198	109/171	72/136	76/114	69/94	122/201	123/207
Contig161	198	C	T	157/165	167/175	94/98	193/198	172/172	134/135	115/116	94/95	192/197	206/209
Contig161	201	T	A	113/131	136/151	52/86	170/200	117/163	90/141	100/110	67/77	176/184	165/175
Contig161	217	G	T	65/81	84/89	65/66	167/170	158/164	154/164	106/111	43/56	131/151	102/111
Contig161	221	A	T	140/145	155/159	76/78	184/184	212/213	219/220	165/165	74/75	190/190	191/195
Contig161	222	C	T	138/140	156/158	82/82	181/181	207/210	214/214	163/168	77/77	191/195	192/193
Contig161	223	A	G	142/147	157/161	80/81	176/176	210/211	208/212	170/172	75/76	190/192	193/194
Contig161	224	C	A	141/146	158/160	81/81	184/184	203/207	221/221	171/174	72/75	193/194	194/195
Contig161	225	C	T	143/146	159/160	82/82	180/181	210/211	215/218	167/173	73/74	194/194	189/194
Contig161	229	G	A	98/154	86/164	54/82	132/185	112/215	156/222	97/178	49/77	119/192	109/199
Contig161	230	T	C	149/152	163/164	81/82	184/184	202/207	220/222	169/178	73/74	195/195	183/196
Contig161	235	A	T	146/162	156/174	90/92	187/197	232/242	214/228	174/186	80/84	211/225	186/204
Contig161	239	A	G	167/172	172/180	92/92	189/193	238/242	224/228	187/188	83/83	227/229	212/214
Contig161	242	C	T	171/175	176/180	92/92	196/196	246/247	233/235	184/188	81/85	225/227	208/210
Contig161	244	G	T	176/176	183/183	92/93	199/199	235/247	234/237	190/190	83/84	228/229	211/211
Contig161	245	G	A	171/172	182/183	95/95	200/201	248/252	237/240	190/192	82/87	221/228	203/213
Contig161	246	T	A	171/171	179/181	97/97	196/196	242/247	234/239	185/187	84/84	227/229	205/210
Contig161	248	C	T	173/176	176/182	96/97	198/201	241/243	229/240	182/188	86/86	225/227	209/214
Contig161	249	C	A	171/173	174/181	95/96	201/201	246/248	231/237	188/189	87/87	227/229	200/206
Contig161	250	T	C	176/179	182/185	98/99	193/194	243/249	228/237	182/188	85/86	225/230	207/216
Contig161	254	G	T	177/178	180/187	95/96	204/204	240/249	236/238	190/192	84/84	228/229	215/216
Contig161	255	G	A	170/171	186/187	80/94	191/202	230/248	205/236	187/191	80/85	223/229	211/211
Contig161	257	T	A	152/173	158/181	82/96	135/194	193/244	189/222	151/190	67/78	176/227	186/208
Contig161	258	C	G	148/172	156/181	78/92	139/197	192/242	197/230	154/192	68/77	177/228	185/211
Contig166	32	G	T	114/118	121/121	62/64	78/81	131/135	98/100	134/135	61/63	94/94	75/79
Contig166	34	T	C	96/110	103/114	57/61	72/78	123/129	93/97	121/134	54/58	85/89	74/79
Contig166	46	C	T	122/123	120/123	66/66	89/89	141/142	102/102	135/139	65/65	96/97	86/86
Contig166	55	C	T	122/126	122/123	65/65	86/87	137/141	87/98	135/136	59/60	90/93	87/87
Contig166	58	C	T	126/127	119/120	66/67	90/91	141/142	101/102	142/144	62/62	96/97	84/87
Contig166	65	G	A	119/123	109/121	62/66	79/85	136/141	104/105	134/144	63/63	90/98	85/87
Contig166	68	A	G	108/124	99/122	52/66	73/88	125/139	99/103	131/146	55/63	76/95	80/88
Contig166	70	T	C	244/249	251/254	190/190	183/183	360/360	285/289	329/330	153/156	232/232	203/203
Contig166	72	T	G	247/251	249/254	192/195	185/187	353/355	295/295	333/333	157/159	229/232	203/206
Contig166	74	C	T	253/254	247/251	189/190	189/190	348/349	291/293	325/328	155/157	229/229	201/202
Contig166	75	G	A	222/252	228/248	187/195	171/192	340/355	276/287	314/333	142/157	221/233	197/206
Contig166	76	C	T	250/252	249/250	193/194	187/189	358/358	292/292	330/333	159/159	229/232	196/201
Contig166	79	A	G	250/251	248/250	189/189	180/182	350/353	293/295	319/321	154/155	228/228	198/201
Contig166	80	C	T	251/254	249/253	197/197	190/190	360/364	300/301	327/330	158/159	233/235	205/206
Contig166	82	C	A	196/254	210/266	146/193	144/200	291/383	241/303	257/334	124/160	188/243	148/198
Contig166	86	G	A	235/237	237/244	178/180	190/193	355/364	282/289	307/312	140/143	216/224	183/197
Contig166	87	C	A	222/240	240/250	170/178	202/206	358/376	279/291	309/318	142/144	225/236	192/198
Contig166	90	T	C	243/244	249/250	184/184	208/209	370/370	299/300	313/318	138/141	235/235	205/205
Contig166	91	T	C	240/247	247/250	183/184	197/200	363/365	301/301	318/321	139/142	226/231	204/204
Contig166	92	G	A	239/242	234/238	180/181	196/197	362/364	289/292	306/308	133/136	220/221	192/198
Contig166	99	A	C	183/191	188/195	149/150	168/173	304/306	251/251	248/249	124/127	189/191	165/166
Contig166	100	T	G	140/173	165/180	122/142	129/151	257/287	214/237	215/230	97/108	151/171	135/147
Contig166	101	A	T	170/173	175/178	132/140	149/151	268/285	232/235	216/221	106/107	170/171	136/146
Contig166	103	A	C	147/153	165/167	137/137	140/145	266/266	217/220	209/211	103/104	167/167	132/132
Contig166	104	A	G	155/157	163/167	136/137	141/143	257/265	220/220	212/212	102/103	163/165	129/131
Contig166	106	G	A	160/161	165/167	139/139	146/147	265/270	221/221	214/214	103/103	165/168	133/137
Contig166	110	G	T	155/159	163/165	132/133	146/146	265/267	212/217	211/212	105/105	162/165	131/131
Contig166	111	T	G	147/151	161/162	126/130	139/140	262/264	213/216	209/211	96/97	157/161	128/132
Contig166	117	T	C	145/146	160/163	128/128	126/129	257/259	209/209	198/200	98/98	151/152	130/130
Contig166	125	C	T	141/149	155/157	131/135	126/130	253/257	201/210	201/206	96/99	147/155	126/128
Contig166	129	C	A	145/149	157/160	131/134	133/136	250/253	212/212	199/204	96/98	151/157	125/130
Contig166	134	A	G	144/149	152/158	129/132	131/134	250/256	206/216	197/207	91/96	151/155	125/127
Contig166	137	C	T	151/154	161/165	128/131	138/139	257/260	219/220	205/209	99/101	155/155	128/130
Contig166	138	G	A	147/148	161/163	128/130	133/134	260/262	213/214	207/207	97/99	152/159	124/130
Contig166	139	G	A	144/149	159/162	129/131	136/138	259/260	214/216	205/208	98/99	157/158	129/129
Contig166	140	T	C	143/143	157/160	126/128	129/130	249/251	203/204	197/201	94/96	145/148	118/118
Contig166	141	G	A	148/149	163/163	131/131	135/136	251/262	213/216	209/210	98/99	153/154	124/126
Contig166	142	T	C	138/138	160/160	125/126	126/132	252/253	208/210	197/199	91/93	151/154	122/124
Contig166	143	G	A	139/147	155/161	127/129	116/138	247/259	212/217	198/204	95/99	147/157	120/124
Contig166	144	A	G	135/144	154/156	124/127	125/131	248/251	205/207	196/197	98/98	156/157	129/129
Contig170	109	A	C	291/292	329/329	242/243	394/396	459/461	354/356	475/476	210/210	493/496	386/390
Contig170	133	G	A	307/307	346/354	240/243	427/431	440/443	360/365	466/466	227/227	478/480	420/420
Contig172	174	A	G	69/69	103/103	49/50	45/50	74/78	128/128	70/71	54/54	52/53	94/95
Contig176	96	T	A	166/240	229/333	39/54	283/483	157/190	45/87	140/260	136/208	145/261	81/137
Contig176	97	C	A	172/247	229/331	41/57	279/478	166/200	46/87	148/266	135/209	147/261	86/140
Contig176	105	A	G	248/248	319/333	56/56	477/477	200/200	86/86	263/263	208/208	262/263	152/152
Contig179	188	G	T	318/319	372/372	178/188	235/235	287/291	297/297	335/335	188/188	306/306	283/283
Contig179	190	G	T	313/316	367/367	184/184	231/231	281/285	294/296	325/333	185/185	300/302	276/278
Contig179	191	C	T	315/321	373/374	180/181	225/230	285/291	292/293	330/331	186/186	298/302	285/285
Contig179	192	A	C	316/323	357/371	183/185	228/228	287/292	290/296	326/334	186/188	291/300	287/288
Contig179	193	G	A	320/322	366/371	182/183	224/231	288/290	296/296	328/335	184/186	305/305	280/281
Contig179	196	G	C	312/314	367/367	182/182	228/228	268/289	289/289	328/330	183/183	294/295	284/284
Contig179	208	G	T	314/318	371/371	186/186	231/231	288/290	296/296	330/331	185/185	300/301	267/282
Contig179	210	G	A	308/318	368/373	188/188	229/229	287/290	292/292	331/331	184/185	299/302	278/286
Contig179	212	G	C	317/317	371/374	184/184	231/231	284/288	290/290	331/331	185/186	299/299	271/280
Contig179	226	G	A	311/315	363/368	183/183	221/223	288/288	291/291	329/332	183/183	305/306	283/284
Contig179	231	T	A	300/308	357/362	175/178	218/218	270/281	285/287	319/319	168/171	294/299	260/279
Contig179	234	T	C	301/307	352/355	170/171	210/211	277/280	282/284	321/321	167/170	290/291	271/274
Contig179	250	C	A	312/318	366/374	181/184	233/234	292/292	281/295	330/336	182/183	295/299	287/290
Contig179	257	C	T	316/320	375/375	184/187	231/234	290/296	295/296	335/336	185/185	298/306	291/291
Contig179	258	G	T	259/317	319/375	155/184	192/233	265/294	239/298	239/333	164/186	235/300	243/289
Contig179	259	T	C	318/318	372/373	181/185	228/229	295/295	292/292	317/332	178/179	302/302	285/285
Contig182	259	G	T	388/392	402/406	122/122	64/65	245/245	370/372	378/378	182/182	361/363	479/485
Contig182	261	T	C	341/387	346/401	112/118	64/65	233/244	359/368	337/368	156/172	330/358	365/474
Contig182	262	G	T	211/392	227/401	86/119	47/66	175/246	306/373	279/374	114/170	236/349	267/464
Contig182	270	C	T	385/388	374/395	115/115	67/67	241/241	364/369	369/370	177/177	345/346	472/472
Contig182	274	T	A	378/379	393/395	112/120	62/65	232/238	351/361	345/365	176/181	332/345	455/470
Contig182	279	C	T	393/396	398/400	95/119	63/66	217/245	331/375	345/381	171/184	342/353	472/480
Contig182	294	G	C	394/394	396/398	122/122	66/66	245/247	366/368	362/371	177/177	355/355	468/472
Contig182	302	G	T	388/396	389/410	120/121	62/64	237/242	360/369	381/385	180/183	335/359	459/488
Contig182	303	G	A	396/396	399/399	122/122	45/65	241/241	365/369	381/381	183/183	361/361	484/487
Contig183	70	G	A	256/258	263/266	156/158	208/213	330/339	260/263	305/308	162/162	273/275	211/211
Contig183	71	C	T	260/261	260/264	157/158	211/213	344/350	260/262	318/319	160/160	285/285	208/208
Contig183	73	G	A	281/283	275/276	179/181	234/237	374/375	278/281	350/354	181/181	314/318	226/226
Contig183	74	G	T	276/286	281/287	181/184	246/246	383/383	295/300	349/350	183/183	318/319	228/232
Contig183	75	G	A	293/296	287/291	181/183	244/247	382/391	298/301	360/368	176/178	322/322	232/234
Contig183	77	T	C	294/295	288/288	183/186	242/246	391/391	293/302	366/372	182/185	318/321	230/230
Contig183	79	T	C	285/285	280/282	181/181	247/247	393/393	298/299	373/373	181/186	324/326	226/229
Contig183	80	G	C	279/283	268/273	185/186	230/234	377/382	296/299	357/360	178/179	298/302	229/229
Contig183	81	C	T	285/288	268/278	172/177	230/235	373/383	272/288	343/362	165/173	295/304	231/237
Contig183	83	G	A	246/280	257/276	180/184	226/234	369/383	277/292	349/366	175/182	291/297	215/227
Contig183	86	G	A	273/278	271/274	181/184	225/227	379/380	272/272	353/357	181/182	289/294	233/233
Contig183	89	C	T	268/270	265/266	171/172	228/228	376/377	275/278	358/358	168/175	294/298	221/224
Contig183	90	G	A	274/278	270/275	168/172	227/229	365/370	284/286	352/353	171/174	292/293	227/231
Contig183	91	C	T	276/281	274/275	170/176	227/231	371/374	273/284	356/359	169/170	295/295	227/230
Contig183	92	G	A	280/285	274/275	171/173	221/232	382/385	279/281	366/368	171/173	295/299	230/234
Contig183	94	C	A	282/287	265/276	170/178	229/233	386/388	278/286	349/364	174/178	298/302	232/235
Contig183	95	C	G	269/283	250/277	171/178	203/221	361/390	264/277	345/365	161/177	286/299	224/232
Contig183	96	C	T	254/265	247/266	170/177	212/227	371/387	265/281	338/368	173/181	275/301	212/225
Contig183	97	G	A	274/276	272/273	178/178	232/237	370/377	287/289	350/353	177/177	294/296	224/225
Contig183	98	C	T	290/295	279/282	182/184	238/243	390/390	292/292	372/374	176/177	309/311	236/237
Contig183	99	T	A	279/297	275/290	179/190	239/253	369/403	288/298	378/395	179/187	297/328	228/248
Contig183	101	G	A	292/302	276/287	197/201	245/253	392/405	295/299	388/390	189/194	317/333	245/255
Contig183	102	G	A	302/307	287/292	198/200	250/253	399/403	298/301	376/385	190/192	315/325	258/258
Contig183	103	G	A	294/302	278/295	199/200	246/255	393/402	290/297	380/383	187/193	326/330	247/254
Contig183	104	G	A	301/304	294/300	198/198	255/255	405/406	303/308	385/387	189/191	331/332	257/257
Contig183	105	G	A	306/310	289/294	199/200	250/253	403/406	299/301	387/390	185/192	330/334	254/258
Contig183	108	A	C	309/312	289/294	198/198	252/254	403/407	299/301	376/377	188/190	324/325	260/260
Contig183	109	A	G	305/306	289/291	186/188	246/251	399/403	294/297	368/383	185/187	323/324	262/262
Contig183	111	A	T	141/269	134/266	100/196	127/244	203/402	156/293	190/375	103/191	168/329	121/224
Contig183	116	C	T	298/301	283/292	185/186	243/251	382/396	289/299	356/366	179/182	304/317	242/256
Contig183	118	C	G	247/298	255/296	182/190	216/241	344/398	278/298	346/375	173/189	293/321	221/254
Contig183	122	C	T	303/307	288/298	190/195	231/232	394/399	272/282	380/386	183/186	326/331	258/258
Contig183	123	C	T	295/300	279/286	187/196	247/252	394/407	299/304	387/396	189/193	332/334	247/254
Contig183	124	T	A	305/311	292/292	194/197	231/234	396/398	281/281	378/382	190/192	322/324	260/261
Contig183	125	A	T	275/276	274/277	180/184	233/240	389/391	301/302	369/370	180/182	296/302	233/235
Contig183	126	A	T	303/303	291/292	194/194	238/242	358/358	291/300	346/348	188/188	283/286	252/253
Contig183	128	T	C	300/304	290/291	192/193	241/241	385/389	297/301	360/362	188/188	303/304	252/253
Contig183	129	C	T	306/307	294/295	193/195	239/241	387/391	301/301	361/363	185/190	306/308	250/254
Contig183	130	C	T	277/304	262/287	187/200	213/233	346/385	281/298	330/361	171/190	284/303	234/252
Contig183	131	C	T	295/303	285/291	184/195	223/237	385/393	291/298	346/360	181/190	288/304	240/247
Contig183	132	G	A	296/299	287/288	192/195	228/236	382/385	302/302	351/357	187/189	296/301	247/251
Contig183	133	A	G	305/308	283/289	194/197	238/242	391/393	296/301	351/362	179/187	295/306	249/256
Contig183	134	A	G	297/306	288/293	199/199	231/236	386/392	297/300	347/359	186/189	301/305	249/256
Contig183	135	C	T	292/302	286/291	194/194	236/239	392/393	288/294	358/362	187/188	295/302	244/251
Contig183	136	G	A	279/301	285/292	184/196	231/238	383/393	276/297	345/361	185/189	280/304	235/254
Contig183	137	A	G	282/299	276/293	185/192	223/238	352/388	293/299	348/359	184/189	275/301	236/252
Contig183	140	C	A	287/292	278/285	189/193	226/234	363/372	292/298	343/351	181/186	283/295	239/241
Contig183	141	G	A	290/293	288/292	185/189	236/236	383/385	300/306	351/358	182/183	296/301	245/249
Contig183	142	T	C	286/291	272/280	189/192	227/233	361/371	283/298	338/351	174/181	281/293	239/247
Contig183	143	C	T	259/294	256/288	163/167	230/236	366/382	285/296	344/359	142/148	282/296	219/247
Contig183	144	C	T	285/291	275/286	163/190	215/236	362/380	275/299	345/353	149/184	281/291	240/245
Contig184	306	C	G	127/127	143/143	104/105	152/161	173/174	125/125	168/169	112/112	207/207	164/165
Contig184	308	G	A	92/129	91/149	62/99	95/150	119/179	83/126	104/171	70/106	131/207	112/165
Contig184	313	G	T	119/127	129/150	90/101	134/148	156/174	105/124	157/171	102/112	190/206	142/165
Contig184	318	G	T	123/126	142/144	100/101	148/150	171/173	121/122	160/163	111/112	204/206	163/164
Contig184	320	G	A	125/126	143/144	97/99	148/155	171/177	123/127	165/168	110/110	205/205	166/168
Contig184	321	C	T	90/126	94/148	63/95	99/151	114/172	88/126	104/166	74/109	136/206	121/170
Contig184	325	T	C	127/127	145/147	98/100	154/154	169/172	126/127	164/167	112/112	204/206	162/167
Contig184	326	C	T	127/127	150/151	101/101	154/154	170/171	128/129	161/168	109/109	206/207	159/167
Contig184	328	C	T	110/130	136/152	90/103	127/152	135/179	105/126	132/169	96/112	169/211	126/170
Contig184	329	G	A	121/127	148/150	98/103	150/151	174/178	127/127	172/172	111/112	206/210	163/167
Contig184	330	A	G	68/127	99/150	58/99	95/152	104/176	68/128	109/167	65/112	135/210	89/168
Contig184	332	G	A	118/122	143/148	98/100	148/149	176/176	123/125	169/173	106/108	201/205	155/164
Contig184	336	T	C	126/126	142/150	93/94	149/152	163/163	124/127	155/158	103/107	190/197	166/167
Contig184	342	A	G	122/123	145/149	97/99	149/152	163/165	126/126	153/156	104/108	186/190	162/165
Contig184	345	C	A	126/129	143/150	97/101	148/154	174/179	120/126	168/171	106/111	201/207	169/171
Contig184	346	T	C	123/127	145/148	101/104	145/152	171/172	123/127	166/171	109/112	198/203	168/169
Contig184	350	G	T	123/125	147/147	100/101	153/154	174/177	128/129	166/170	111/114	205/208	167/169
Contig184	353	C	T	83/122	85/148	58/98	81/154	115/181	83/125	104/171	69/109	124/207	111/167
Contig184	354	G	T	118/121	139/147	95/97	140/150	172/174	122/125	165/166	111/113	195/204	157/163
Contig184	355	G	T	125/125	139/142	91/96	144/150	164/172	124/125	164/167	107/110	189/201	155/160
Contig184	356	G	A	120/123	132/136	95/96	140/149	166/168	128/128	160/161	106/109	191/201	163/166
Contig184	358	T	C	119/122	136/139	94/95	146/149	178/178	127/127	162/165	105/109	204/204	167/167
Contig184	363	C	T	120/120	136/136	90/92	144/144	167/171	120/128	157/161	104/104	199/199	165/166
Contig187	50	C	T	106/106	78/78	84/84	135/135	240/258	178/182	123/128	75/76	84/84	86/86
Contig187	51	G	T	109/109	77/79	82/86	140/147	239/253	164/185	124/129	70/76	80/83	79/85
Contig187	55	T	G	104/105	76/76	86/86	135/141	248/250	187/187	126/126	76/76	74/84	84/84
Contig187	58	A	G	106/106	72/72	80/82	138/139	248/248	178/186	122/130	78/78	84/85	82/82
Contig187	59	C	T	105/109	70/75	80/82	140/141	244/249	183/183	127/130	72/74	81/82	60/85
Contig187	63	T	C	92/105	70/74	77/84	128/144	249/251	180/188	107/128	67/77	72/83	76/83
Contig187	72	T	A	76/107	65/75	80/82	127/131	239/253	167/179	126/129	67/74	81/85	70/82
Contig187	73	C	A	108/108	72/75	81/83	138/138	241/251	171/180	122/122	74/74	80/80	81/81
Contig187	78	A	C	106/107	78/78	82/82	136/137	248/249	172/174	128/128	76/76	82/82	59/83
Contig187	79	C	A	102/102	73/74	81/83	138/142	250/253	178/183	128/128	75/78	82/82	79/81
Contig187	80	C	T	105/107	70/77	78/85	130/131	229/240	156/166	122/123	76/76	79/83	82/84
Contig187	81	C	T	68/106	56/77	59/80	102/136	166/258	118/169	81/133	60/76	68/83	79/83
Contig187	83	C	G	107/108	78/79	75/75	140/140	247/250	170/170	132/132	70/74	75/77	81/83
Contig187	91	T	C	56/94	46/61	57/60	79/115	135/139	150/164	70/96	38/52	31/55	52/85
Contig187	97	G	A	89/92	59/61	60/61	100/113	128/139	149/165	95/99	51/54	50/55	86/88
Contig188	263	C	A	184/186	220/222	145/150	237/240	351/354	195/197	261/262	165/169	274/279	253/255
Contig188	265	G	T	188/189	219/228	152/156	243/246	365/373	190/194	276/282	168/171	293/295	273/274
Contig188	269	A	T	191/195	230/236	152/161	245/249	363/370	199/206	278/285	173/176	276/293	260/270
Contig188	272	G	A	192/192	229/237	155/158	237/245	359/373	192/200	275/280	166/171	281/295	265/269
Contig188	273	T	C	178/184	232/234	157/164	229/245	358/368	195/205	264/280	171/175	278/293	255/264
Contig188	274	G	A	185/185	227/232	162/162	244/245	363/366	197/197	278/278	169/171	290/291	263/265
Contig188	275	G	T	186/188	232/234	155/158	250/250	357/364	201/201	278/280	172/172	293/293	267/267
Contig188	276	T	C	167/191	208/234	153/161	230/252	319/360	191/201	250/270	146/172	254/286	228/271
Contig188	278	C	A	165/191	205/231	141/157	228/245	318/367	170/195	243/274	153/174	260/295	251/269
Contig188	279	A	C	181/181	226/226	151/157	240/245	347/374	189/199	264/281	174/175	302/302	251/260
Contig188	281	G	T	177/184	218/223	143/152	242/253	354/367	170/196	257/273	160/174	284/292	250/262
Contig188	283	C	A	174/177	213/218	150/155	224/229	320/337	189/193	264/269	166/171	277/283	246/255
Contig188	284	C	T	167/173	212/212	152/153	219/222	333/337	185/190	268/268	168/172	280/284	252/253
Contig188	285	G	A	166/168	203/208	154/155	216/221	327/329	186/187	267/271	167/170	275/278	245/247
Contig188	287	T	G	172/173	204/213	144/147	221/225	329/330	183/184	258/260	159/159	266/269	241/247
Contig188	288	G	T	165/167	213/213	144/145	218/223	320/323	178/182	266/267	155/155	274/277	243/243
Contig188	289	A	C	163/164	204/208	146/151	219/220	331/335	183/185	265/267	160/166	271/278	241/242
Contig188	290	G	T	139/168	179/213	138/153	206/231	259/334	164/188	222/265	131/169	241/280	184/245
Contig188	297	G	T	172/173	208/210	153/156	215/225	341/348	188/190	266/269	168/170	284/286	240/245
Contig188	298	G	T	171/172	208/210	159/161	232/233	332/335	190/191	258/258	169/171	277/280	240/247
Contig188	299	G	C	166/175	202/209	153/158	213/229	325/344	179/190	250/266	161/167	267/286	235/253
Contig188	300	T	C	169/172	211/213	154/155	224/225	345/346	187/190	262/265	166/167	275/283	246/253
Contig188	301	C	T	168/172	204/210	154/155	232/235	338/341	190/193	254/263	165/167	280/281	247/249
Contig188	305	A	G	106/169	148/204	125/156	180/222	242/332	140/185	199/263	106/167	204/274	156/247
Contig188	306	G	A	169/175	206/210	150/153	214/223	340/346	186/187	265/272	161/164	273/282	245/251
Contig188	307	T	A	159/169	191/203	140/154	215/226	316/340	175/184	250/267	160/169	258/279	238/250
Contig188	309	G	A	169/173	207/209	152/155	223/225	336/337	181/181	264/268	165/168	279/284	247/247
Contig188	310	A	T	163/167	204/208	152/157	211/220	331/341	183/185	259/268	166/169	275/285	238/243
Contig188	311	C	T	170/170	199/208	150/152	222/224	330/332	177/179	259/260	170/171	280/281	249/251
Contig188	317	C	T	156/174	201/211	131/151	207/219	317/335	161/188	241/264	151/167	263/278	235/253
Contig188	319	C	T	170/172	211/213	149/149	213/219	324/334	181/186	267/268	167/168	269/276	252/252
Contig188	320	G	A	171/171	206/212	141/143	218/218	330/335	183/188	264/265	165/166	270/280	248/249
Contig188	323	T	C	158/170	194/207	141/150	207/221	319/337	175/182	253/262	157/165	259/276	237/247
Contig188	325	A	C	144/173	169/204	135/150	180/211	257/325	157/179	211/262	134/168	231/273	197/250
Contig188	326	C	T	149/168	183/196	142/151	205/217	309/332	166/182	246/266	157/168	261/280	227/240
Contig188	327	G	T	163/169	199/206	139/147	214/220	313/325	177/184	251/255	165/170	263/274	241/245
Contig188	328	G	A	165/168	196/199	140/143	211/217	318/324	182/185	250/253	157/161	272/274	244/246
Contig188	331	C	T	164/168	193/196	146/149	217/217	336/341	183/184	261/265	167/168	282/283	245/247
Contig188	332	T	A	168/170	195/198	148/149	207/209	323/326	183/185	256/260	167/167	274/277	244/247
Contig188	333	G	A	156/162	185/186	149/150	210/216	318/324	179/181	251/255	156/163	266/270	243/245
Contig188	334	A	T	161/163	186/188	147/150	207/207	310/312	179/184	252/255	164/165	264/270	241/244
Contig188	335	C	A	156/160	190/191	142/145	206/208	305/314	168/180	237/252	161/164	258/266	246/246
Contig188	337	A	G	146/161	181/188	137/146	202/209	296/315	160/177	241/259	150/163	252/270	228/241
Contig191	143	T	A	85/86	217/223	123/124	68/69	141/143	203/204	161/163	108/112	90/98	125/126
Contig191	145	A	G	85/86	221/224	127/127	66/69	141/147	198/203	161/161	111/113	94/98	126/126
Contig191	147	T	C	75/86	211/226	96/130	66/73	121/151	144/207	136/167	77/114	69/101	105/127
Contig191	148	A	G	82/82	229/230	122/132	55/69	140/149	190/193	155/168	108/113	97/98	125/128
Contig191	149	A	T	77/83	214/224	96/133	69/72	123/148	146/205	141/170	80/114	77/100	105/122
Contig191	150	A	G	54/82	192/227	89/132	56/69	125/142	159/205	120/163	85/112	74/98	86/127
Contig191	152	A	T	80/80	224/225	124/129	73/73	143/143	202/203	164/164	109/110	95/99	123/126
Contig191	156	G	A	77/79	221/225	121/128	72/73	143/144	196/198	160/164	111/114	98/98	124/124
Contig191	160	C	A	75/78	225/226	121/125	71/72	143/144	204/205	165/165	111/112	97/98	126/128
Contig191	162	G	C	75/75	217/220	119/122	73/73	136/143	196/202	163/163	110/111	99/100	123/124
Contig191	168	G	T	77/78	215/218	123/124	72/73	135/136	186/194	159/162	101/102	98/100	111/114
Contig191	169	A	T	79/79	214/216	119/120	73/73	131/134	185/197	161/161	109/111	98/98	115/116
Contig191	170	C	A	76/76	206/210	123/124	73/73	133/133	184/190	163/164	107/107	99/99	119/119
Contig191	180	T	A	69/79	167/221	113/128	54/72	110/136	166/201	142/167	96/108	83/99	102/124
Contig191	188	A	T	76/78	211/219	117/123	72/74	131/138	178/201	155/162	99/102	92/97	120/122
Contig191	191	G	T	80/81	185/213	124/126	63/73	124/134	190/200	157/164	95/102	94/97	106/122
Contig191	192	G	A	44/77	168/221	88/121	35/70	75/139	109/195	103/168	72/105	66/99	66/123
Contig191	202	G	A	75/75	210/216	118/119	71/71	133/133	186/193	163/164	101/102	98/98	113/118
Contig191	205	A	C	45/76	171/216	63/117	54/72	92/133	93/186	94/159	55/104	54/96	65/117
Contig191	212	G	C	70/73	217/217	118/119	72/72	131/136	188/189	154/160	101/103	91/94	123/123
Contig191	213	T	G	70/73	201/207	92/122	69/72	114/134	140/196	135/156	84/106	78/94	100/118
Contig191	216	C	A	73/74	210/211	94/97	69/70	127/130	184/188	157/158	85/86	89/94	119/121
Contig191	217	C	A	72/73	203/207	113/120	70/70	130/131	186/187	152/154	87/104	88/92	115/115
Contig193	49	G	A	122/141	138/156	67/72	193/224	171/188	95/100	132/144	49/56	172/185	123/140
Contig193	52	T	A	146/148	159/160	71/71	227/228	187/191	95/103	143/143	53/53	187/187	143/144
Contig193	58	T	C	132/138	148/155	60/70	215/227	175/182	91/100	132/140	52/55	164/174	140/142
Contig193	59	T	A	140/143	151/156	60/71	212/225	182/188	96/104	130/140	50/53	171/184	138/140
Contig193	61	T	A	145/145	152/153	72/73	211/214	179/179	91/101	141/141	50/51	179/182	136/140
Contig193	62	C	G	140/140	149/153	72/72	211/216	181/183	103/103	143/143	52/53	184/188	138/141
Contig193	68	C	A	119/141	139/147	61/71	193/214	159/183	93/102	121/140	42/54	161/186	134/143
Contig193	80	A	C	155/157	170/175	81/81	228/231	190/194	105/107	152/153	58/58	194/196	154/154
Contig193	82	G	T	150/152	170/172	78/80	232/236	188/194	109/111	146/151	54/54	190/192	148/152
Contig193	91	A	G	154/160	172/175	82/85	221/234	195/195	109/112	147/150	57/59	189/192	148/152
Contig193	93	A	C	166/172	190/194	97/99	220/228	199/216	135/143	159/170	67/74	194/197	179/180
Contig193	97	T	A	171/179	183/198	101/110	217/234	231/246	142/147	184/190	76/82	190/209	181/189
Contig193	104	C	G	177/178	191/192	108/108	235/235	245/250	143/144	188/189	79/80	206/207	178/187
Contig193	105	A	T	177/179	196/197	107/107	234/236	242/245	144/145	189/189	81/82	208/209	182/184
Contig194	32	C	A	236/236	237/238	127/129	319/323	322/324	234/236	253/253	111/114	411/416	202/202
Contig194	34	G	T	240/240	250/250	131/131	323/330	314/315	234/235	251/255	116/117	418/419	200/203
Contig194	37	G	C	205/242	209/251	118/134	287/331	281/328	206/235	226/259	108/117	355/422	155/206
Contig194	40	T	C	241/241	245/247	129/130	316/327	319/319	227/228	249/250	118/119	399/403	200/206
Contig194	44	C	A	245/245	240/249	132/132	327/333	326/327	237/238	256/257	117/118	419/421	212/212
Contig194	46	C	T	240/240	239/248	133/133	330/336	326/328	233/234	253/254	119/120	407/413	208/209
Contig194	50	T	A	243/243	250/259	130/131	332/339	332/333	236/240	260/261	120/121	417/419	208/211
Contig194	57	A	G	304/309	297/300	152/159	429/439	376/389	288/288	297/307	143/145	483/496	267/275
Contig194	78	A	G	315/315	303/303	159/161	436/441	396/396	287/287	306/308	148/149	499/499	274/275
Contig194	93	G	A	304/310	292/295	154/154	430/431	362/367	278/280	291/293	139/139	489/494	266/266
Contig194	96	T	C	281/282	265/266	138/138	395/400	335/338	251/251	271/272	124/126	433/439	247/248
Contig194	98	C	T	265/266	254/256	132/133	385/386	330/332	249/249	259/262	121/121	424/426	243/246
Contig194	99	G	C	256/258	250/253	123/129	372/383	318/326	236/236	246/256	111/114	419/429	236/244
Contig195	79	G	T	122/127	111/125	69/70	87/99	135/139	174/179	134/149	51/55	126/142	103/109
Contig195	82	T	A	118/127	116/122	69/69	84/98	133/135	167/172	139/147	50/54	130/141	99/110
Contig195	91	A	C	120/124	107/120	67/68	88/95	128/133	163/165	130/142	49/52	117/131	100/107
Contig195	98	A	T	127/127	122/122	70/72	98/98	130/135	175/176	147/147	55/55	140/142	109/109
Contig198	219	C	A	68/83	90/102	46/55	101/111	94/128	74/87	98/106	46/52	73/96	65/70
Contig198	232	A	G	82/83	99/102	53/54	96/106	129/130	86/86	98/103	50/50	94/94	67/70
Contig198	244	C	G	76/78	90/99	52/52	107/107	127/127	81/81	100/100	50/50	93/93	67/67
Contig198	255	T	C	43/81	49/98	33/53	61/110	79/126	56/79	53/100	36/50	55/95	53/71
Contig198	265	T	G	83/83	97/97	53/53	97/108	129/129	86/86	100/100	50/50	95/95	70/70
Contig198	276	T	C	83/83	94/100	52/52	95/106	127/127	87/87	104/104	49/51	95/95	69/69
Contig198	287	G	T	67/83	91/100	49/54	103/112	104/130	61/87	100/104	46/52	77/96	65/70
Contig199	292	A	T	66/66	91/94	51/56	101/102	99/107	79/81	87/91	57/57	98/101	92/94
Contig199	293	G	A	67/67	93/93	52/58	97/101	98/105	75/81	88/91	51/57	99/101	88/94
Contig199	294	T	G	67/71	92/96	56/58	103/104	111/114	78/78	91/92	52/60	95/97	95/96
Contig199	296	G	A	72/73	90/96	57/59	104/104	113/118	81/81	95/100	58/58	100/100	99/99
Contig199	297	A	T	67/75	85/95	54/60	101/103	109/113	76/81	93/102	54/60	96/103	70/98
Contig199	299	G	A	85/85	114/116	64/65	111/115	123/130	84/84	107/109	64/66	110/112	102/104
Contig199	300	G	T	103/105	143/143	71/71	138/139	144/145	93/93	129/129	76/78	129/132	112/120
Contig199	302	T	C	103/103	140/142	57/69	137/139	142/153	76/90	125/130	72/74	131/134	119/119
Contig199	305	G	T	100/101	138/144	66/69	133/138	148/150	89/90	126/129	73/77	132/134	116/117
Contig199	306	C	T	84/100	124/141	64/68	118/141	126/149	77/88	117/130	69/76	107/133	109/121
Contig199	307	T	C	100/100	141/142	69/69	137/137	144/150	89/90	125/127	77/78	132/132	117/118
Contig199	310	G	A	101/101	144/144	70/71	135/139	142/152	86/91	125/128	73/74	126/133	103/120
Contig199	315	T	C	99/100	140/143	70/70	138/141	146/152	86/93	116/127	68/74	127/128	112/115
Contig199	317	C	T	101/102	143/143	63/69	135/139	145/150	90/92	116/127	65/71	130/131	110/114
Contig199	319	T	C	98/100	143/146	71/71	135/138	147/151	84/90	127/127	70/72	127/129	113/114
Contig199	321	C	T	95/100	136/145	70/70	139/139	149/150	86/88	118/125	72/73	127/129	99/114
Contig199	322	G	A	100/101	137/142	68/70	137/137	145/149	90/91	125/128	71/75	131/131	112/112
Contig199	323	G	C	87/100	128/143	66/70	121/140	124/148	84/90	115/126	67/74	100/124	105/114
Contig199	324	T	C	79/96	115/144	69/70	102/139	149/149	88/89	126/127	64/70	101/126	101/114
Contig199	327	C	T	92/99	130/146	63/69	137/138	138/150	85/88	124/127	64/73	126/127	106/114
Contig199	329	T	A	96/98	146/146	66/68	138/139	147/147	84/91	123/126	72/73	118/123	115/115
Contig199	331	C	T	92/98	135/146	58/66	133/133	134/141	86/92	115/129	65/72	122/125	102/110
Contig199	333	A	C	93/93	145/146	65/65	135/135	141/143	89/89	121/124	71/71	113/118	113/114
Contig199	338	T	C	65/80	90/121	45/51	82/108	86/108	73/81	83/105	49/60	71/93	81/97
Contig199	339	C	T	75/77	119/120	51/53	105/106	102/109	81/81	103/107	59/59	89/93	94/97
Contig199	340	C	T	71/79	110/121	49/54	100/107	100/107	71/81	98/105	56/60	87/93	85/99
Contig199	343	C	T	77/77	115/116	54/54	96/107	104/109	68/81	102/105	55/57	93/95	98/100
Contig199	344	G	A	63/74	110/115	54/54	99/101	103/108	84/84	93/100	55/55	94/95	97/98
Contig200	221	C	A	143/148	121/123	104/105	148/149	175/177	142/146	149/152	56/56	137/146	130/134
Contig200	222	G	A	147/154	115/119	103/104	147/150	178/181	140/144	140/151	54/54	144/149	134/135
Contig200	223	C	A	144/149	119/121	102/106	138/144	171/180	137/149	142/149	57/58	145/151	126/135
Contig200	224	G	A	145/148	118/118	102/104	145/149	182/182	147/149	141/151	56/58	143/150	130/133
Contig200	225	G	A	141/147	110/118	97/109	144/147	175/187	148/159	140/148	56/60	145/151	128/138
Contig200	226	C	T	146/150	119/120	106/109	148/152	186/186	152/156	149/153	63/64	150/153	135/138
Contig200	227	G	A	144/152	112/119	105/109	146/151	187/192	144/154	151/152	61/61	154/155	137/138
Contig200	228	C	T	118/120	104/104	87/92	126/126	140/140	130/133	130/132	51/51	121/125	109/117
Contig200	229	G	A	113/126	97/108	92/92	116/121	138/139	123/127	127/127	51/52	118/125	110/119
Contig200	231	G	C	123/128	108/112	84/94	110/124	126/147	133/141	110/132	47/51	118/128	114/120
Contig200	233	A	T	124/125	109/113	94/94	111/123	147/147	134/138	136/136	52/53	128/129	117/121
Contig200	237	A	G	129/129	112/113	88/90	120/125	141/145	136/140	136/140	51/51	127/131	118/118
Contig200	238	C	T	122/126	103/107	94/94	120/120	146/148	128/133	139/140	54/54	130/131	112/112
Contig200	240	G	A	129/138	115/121	96/99	130/135	141/151	139/142	129/132	47/57	112/127	110/121
Contig200	241	G	T	128/151	121/128	68/86	109/135	143/166	117/137	127/150	47/58	121/143	111/123
Contig200	245	C	T	191/196	158/169	111/114	172/176	186/194	163/166	179/180	75/79	201/206	175/180
Contig200	246	T	G	200/200	177/177	114/115	184/189	187/193	165/166	174/176	80/83	194/200	184/184
Contig200	247	T	G	199/203	184/185	111/115	191/192	194/205	176/181	185/188	80/82	212/216	191/191
Contig200	248	A	G	198/201	183/184	110/113	178/180	194/196	167/170	175/178	81/82	203/204	188/190
Contig200	249	T	C	203/203	181/182	111/116	197/203	199/207	166/175	185/189	84/86	222/229	181/186
Contig200	250	G	A	192/201	178/189	115/116	191/198	197/197	176/177	176/181	84/86	211/217	186/192
Contig200	251	T	C	204/211	186/189	117/117	200/204	203/208	170/173	185/186	88/88	223/227	189/191
Contig200	253	C	T	167/211	142/191	97/115	152/205	162/205	148/177	165/186	70/86	170/224	132/198
Contig200	254	G	T	180/211	171/189	96/121	195/211	175/213	146/180	156/192	65/85	195/227	171/197
Contig200	255	C	T	200/210	179/188	113/117	191/202	191/206	169/177	191/193	81/87	213/228	186/193
Contig200	256	G	A	206/217	171/188	117/123	205/210	205/214	172/183	192/197	83/88	217/228	194/198
Contig200	257	A	G	216/218	186/188	119/120	205/208	213/215	179/180	189/191	80/84	220/231	199/200
Contig200	258	G	C	208/219	182/189	121/123	207/213	216/219	177/182	188/192	83/89	222/232	194/201
Contig200	259	C	T	189/218	168/190	120/124	188/206	204/216	169/179	185/193	76/87	214/229	185/199
Contig200	260	C	T	215/224	183/192	122/123	210/215	216/222	181/182	196/200	88/89	227/233	194/202
Contig200	261	A	G	219/220	190/190	115/120	212/214	213/217	177/179	197/198	89/89	223/230	196/202
Contig200	265	A	C	201/203	173/174	90/97	201/202	176/184	146/150	171/175	80/81	212/216	172/176
Contig200	266	G	T	179/192	159/167	85/85	177/184	174/176	132/135	157/160	72/74	194/200	163/170
Contig200	267	G	A	189/190	148/155	80/82	178/183	164/170	121/129	148/151	69/72	196/199	167/168
Contig200	268	G	A	190/191	151/151	81/82	175/182	168/171	127/130	151/151	72/73	195/198	162/165
Contig200	269	T	A	181/184	146/150	79/81	168/174	164/167	130/130	146/148	70/72	183/189	162/163
Contig200	270	T	C	177/182	146/148	78/80	175/178	163/169	131/132	147/149	71/71	189/191	164/164
Contig200	271	G	A	175/182	151/152	80/81	174/177	162/166	128/129	146/150	70/70	190/191	156/157
Contig200	272	T	C	183/185	143/144	79/79	170/175	165/166	130/130	144/146	68/70	190/191	161/162
Contig200	273	C	T	181/184	148/149	76/79	172/175	160/165	130/131	146/151	67/69	187/189	159/161
Contig200	274	G	A	170/181	145/150	76/77	165/172	154/167	116/130	128/146	64/69	178/187	150/161
Contig200	275	G	T	172/185	148/152	79/79	177/179	159/167	128/130	143/147	70/72	190/192	155/158
Contig200	277	G	A	165/184	141/152	71/79	153/173	138/166	112/130	120/148	61/70	167/191	145/162
Contig200	278	G	T	175/183	146/151	77/78	167/176	152/165	110/130	121/146	64/70	177/190	145/160
Contig200	279	G	A	174/179	152/153	75/78	147/165	149/157	112/123	147/149	72/72	184/187	154/157
Contig200	281	T	C	172/174	148/151	77/77	157/162	159/160	116/122	146/147	71/71	183/187	152/156
Contig200	283	A	C	153/157	120/128	73/74	135/135	153/153	115/117	136/139	70/71	169/170	137/138
Contig200	284	A	C	153/158	126/129	72/73	127/134	152/153	111/115	137/138	68/71	163/170	136/138
Contig200	285	C	T	156/159	124/126	72/74	132/134	155/155	112/116	128/136	70/71	170/170	133/137
Contig200	286	T	G	154/159	121/122	75/75	129/133	152/153	113/113	137/138	70/71	170/170	134/136
Contig200	288	G	A	150/157	125/129	74/75	133/135	149/154	110/113	132/137	65/69	162/168	137/138
Contig200	289	G	C	139/144	111/111	66/70	110/124	134/144	87/92	110/116	62/66	145/150	121/121
Contig200	290	A	C	139/144	96/111	66/68	119/122	135/144	81/88	110/115	64/65	139/148	121/122
Contig200	291	T	C	131/142	104/110	61/69	115/121	129/143	77/90	92/114	52/64	136/146	110/120
Contig200	292	T	C	128/134	104/104	68/68	119/119	129/144	79/90	98/113	57/63	145/150	111/119
Contig200	293	G	A	106/130	84/105	61/67	101/121	134/144	87/89	107/112	59/63	124/148	74/118
Contig201	36	G	T	97/99	133/134	84/95	111/115	200/207	225/225	209/213	94/107	147/150	140/142
Contig201	40	T	C	53/99	76/136	56/94	62/118	123/213	117/232	115/213	63/107	93/152	82/148
Contig201	41	G	T	98/100	132/137	94/94	119/121	209/211	228/232	214/214	108/112	142/150	143/148
Contig201	42	A	G	51/100	75/135	54/97	64/121	122/214	117/231	117/213	66/113	92/151	81/146
Contig201	57	T	C	99/102	136/136	97/98	121/121	207/218	231/231	215/215	113/113	150/153	148/148
Contig201	58	A	G	91/101	119/137	92/95	113/120	214/215	221/227	207/215	108/112	137/151	139/144
Contig201	61	T	C	101/104	135/138	96/97	116/119	213/214	228/229	212/213	112/112	152/152	147/147
Contig201	62	A	G	98/101	131/133	93/93	116/117	214/214	212/230	204/211	103/110	147/152	142/144
Contig201	63	A	G	103/103	135/135	97/98	120/120	210/215	228/229	212/213	110/113	140/151	146/146
Contig201	67	T	G	94/103	129/136	91/99	111/120	202/214	220/228	197/214	106/114	143/153	134/147
Contig201	68	A	T	102/102	128/134	96/98	117/117	215/216	228/230	210/217	115/115	150/150	136/144
Contig201	72	A	T	104/104	137/138	96/96	121/121	205/216	234/234	216/216	114/114	150/153	149/149
Contig201	73	C	G	101/103	135/138	94/95	118/120	214/218	222/231	211/215	111/112	150/153	141/150
Contig201	82	G	A	100/101	136/137	94/94	121/121	216/216	232/233	216/217	111/111	148/151	144/149
Contig201	86	A	G	94/100	132/136	96/97	120/122	216/216	228/228	214/214	113/113	145/150	143/148
Contig201	95	C	T	139/143	183/183	145/146	153/155	324/335	303/311	311/311	145/145	204/207	194/194
Contig201	96	G	C	145/145	186/186	145/146	147/149	334/334	293/303	307/309	145/148	204/208	195/195
Contig201	97	C	A	141/142	188/189	146/147	155/156	323/334	301/306	307/312	146/147	206/211	198/198
Contig201	104	C	T	139/147	179/188	146/146	153/155	330/335	295/308	313/314	148/148	208/210	197/197
Contig203	159	A	T	185/186	202/202	56/56	495/496	182/182	107/107	103/105	73/78	300/300	206/210
Contig203	188	T	A	213/213	192/193	91/91	448/452	201/204	117/117	159/162	84/84	308/309	231/231
Contig203	192	T	A	195/222	173/196	67/91	405/462	162/200	90/122	142/160	69/86	262/308	189/234
Contig203	193	G	A	224/227	197/197	91/91	465/467	204/208	122/122	164/167	80/80	307/311	232/232
Contig203	194	G	T	196/222	173/197	80/91	420/457	161/201	103/113	152/160	80/85	273/306	201/233
Contig203	196	T	A	221/221	200/200	87/91	456/456	199/203	103/113	163/164	78/80	301/302	235/235
Contig203	203	C	A	191/219	175/203	74/96	425/465	170/208	88/119	150/170	75/90	268/310	182/229
Contig203	204	A	T	219/220	201/206	95/96	462/463	206/206	117/119	168/169	85/90	304/306	230/233
Contig203	211	T	G	214/227	202/210	99/100	459/486	217/221	121/123	178/182	84/88	286/303	238/239
Contig203	215	T	C	229/238	211/218	103/103	474/495	219/224	124/125	177/180	88/90	318/320	239/247
Contig203	218	A	G	233/238	216/216	98/98	489/492	237/237	123/124	188/188	89/89	325/327	242/242
Contig203	226	T	G	229/230	211/212	104/104	493/496	242/245	130/130	192/193	93/93	330/331	239/243
Contig203	227	G	C	236/236	215/216	101/101	489/493	248/249	132/132	188/191	90/90	324/331	247/249
Contig203	228	T	C	233/233	214/214	105/105	498/499	239/241	128/134	181/181	93/95	321/324	244/244
Contig203	234	C	T	155/156	143/144	79/79	291/299	181/181	94/95	159/159	75/75	200/203	165/165
Contig203	240	A	C	165/165	145/145	75/79	312/315	176/182	94/96	150/157	70/75	204/206	160/169
Contig203	251	A	G	132/132	124/124	65/73	260/263	161/167	70/84	156/157	70/73	172/179	132/134
Contig203	253	A	G	143/146	127/128	73/73	254/257	172/172	84/85	161/161	74/74	184/191	144/146
Contig203	259	G	A	136/145	114/124	59/68	237/252	169/175	79/81	156/163	70/72	192/192	132/148
Contig203	260	G	A	141/144	121/122	71/71	239/251	169/169	84/84	158/158	74/74	179/184	146/149
Contig205	78	G	A	336/343	390/400	198/209	450/465	485/499	362/385	451/464	183/194	457/465	298/314
Contig205	81	G	A	331/333	387/389	202/206	443/447	494/498	372/376	455/460	197/198	447/456	314/314
Contig205	82	A	C	312/314	376/378	205/207	443/448	489/497	364/366	454/458	186/189	438/441	302/302
Contig205	83	C	T	321/322	388/389	198/200	450/459	486/486	368/368	443/444	187/189	435/442	302/303
Contig205	84	G	T	296/320	357/384	184/197	437/454	467/489	349/368	431/449	176/187	421/447	282/300
Contig205	86	C	T	313/318	377/384	194/202	452/455	472/482	353/358	443/452	179/186	432/443	296/303
Contig205	87	T	C	316/321	386/388	200/200	457/457	471/471	356/359	447/448	182/182	448/450	280/302
Contig205	88	A	G	304/318	381/391	198/202	436/451	467/476	340/354	439/450	182/186	436/447	300/307
Contig205	89	T	C	304/310	376/386	191/193	432/435	451/466	337/348	437/447	176/176	422/436	285/301
Contig205	90	A	G	301/304	370/379	191/199	413/417	454/464	326/340	435/448	167/174	424/430	287/300
Contig205	91	G	T	291/299	365/368	196/198	415/421	459/465	342/344	432/435	174/174	427/431	287/290
Contig205	93	G	A	278/280	332/332	187/188	390/391	433/434	310/312	403/404	165/165	389/394	272/274
Contig205	94	T	C	269/274	314/321	185/185	382/393	428/429	310/310	399/399	167/167	392/397	263/265
Contig205	96	G	T	281/285	334/337	179/179	393/395	430/430	313/314	387/395	162/162	389/394	270/272
Contig205	97	T	C	275/282	327/327	183/185	382/385	416/424	305/305	393/395	163/163	389/397	271/272
Contig205	98	C	A	281/286	337/343	186/188	394/396	431/436	317/317	398/399	165/168	397/398	267/273
Contig205	99	T	A	286/288	337/340	185/185	395/395	433/433	309/309	393/394	166/166	390/397	268/273
Contig205	102	G	A	278/280	331/331	187/187	394/394	429/434	311/314	389/396	165/165	394/397	263/264
Contig205	104	C	T	283/284	326/329	181/182	385/392	426/426	303/305	387/389	162/163	385/387	263/267
Contig205	105	T	C	278/278	329/331	178/179	389/389	428/428	306/306	379/379	165/166	382/389	267/269
Contig205	107	C	T	277/281	323/326	177/178	390/392	423/427	301/306	379/385	163/165	381/386	263/269
Contig205	108	A	G	275/278	325/328	177/181	389/390	422/431	298/304	383/386	165/167	391/393	259/263
Contig205	111	G	A	276/283	328/329	178/182	381/389	425/432	299/300	381/384	160/162	384/395	266/270
Contig205	117	T	C	263/272	314/314	179/180	391/391	410/413	304/304	378/382	165/165	388/389	261/261
Contig205	118	G	T	272/281	309/311	180/180	387/389	412/414	302/302	380/382	161/162	371/375	252/257
Contig205	119	T	C	276/278	319/325	183/183	393/393	414/418	309/309	381/384	162/162	390/392	264/264
Contig205	121	C	G	266/282	323/326	180/183	375/386	420/431	294/304	376/384	160/164	385/391	252/261
Contig205	122	C	A	268/272	317/318	183/185	389/391	420/420	309/309	383/385	163/166	385/390	259/259
Contig205	123	A	T	279/279	320/323	183/184	384/386	417/417	301/301	372/373	162/166	382/387	259/259
Contig205	126	C	T	265/267	311/319	183/184	381/387	410/414	301/302	372/372	159/162	385/390	259/259
Contig207	69	A	C	278/284	276/289	167/180	364/375	442/456	355/370	389/405	211/228	373/400	289/304
Contig207	70	C	A	276/286	282/295	179/185	369/376	422/455	346/368	381/406	233/237	393/404	298/307
Contig207	71	C	A	250/283	273/300	156/184	331/374	401/467	342/377	379/427	206/235	359/413	271/310
Contig207	72	T	C	282/292	311/328	188/190	372/379	462/469	349/365	423/433	237/242	427/434	314/320
Contig207	75	G	A	274/291	312/327	178/186	379/408	451/470	372/382	411/428	217/232	403/429	296/318
Contig207	76	A	G	276/292	307/319	184/188	388/405	453/470	358/382	408/428	226/240	396/424	289/313
Contig207	78	C	A	289/294	319/323	188/190	396/407	461/471	372/382	434/439	236/240	426/431	316/316
Contig207	79	C	A	287/294	318/325	186/188	400/404	471/475	365/379	425/433	235/242	423/429	313/317
Contig207	80	C	A	284/294	318/327	184/187	369/401	438/470	375/379	415/428	228/238	412/427	307/319
Contig207	81	G	A	288/291	318/324	190/191	401/408	470/474	372/382	424/431	235/242	414/430	315/320
Contig207	82	T	C	294/296	323/325	186/188	389/390	472/475	362/367	427/428	239/242	426/429	314/318
Contig207	83	T	C	287/287	318/318	187/189	397/399	472/472	376/377	429/433	240/242	426/428	312/314
Contig207	89	T	C	286/289	312/319	186/186	384/393	460/464	371/374	399/408	235/240	408/416	303/308
Contig207	90	G	A	281/285	315/317	169/173	397/399	461/472	368/374	411/415	226/229	423/423	303/305
Contig207	91	A	G	286/292	314/318	178/178	395/400	452/460	370/375	419/421	235/237	414/417	312/316
Contig207	92	C	A	284/288	309/321	178/180	398/399	459/464	370/374	414/426	226/234	424/428	310/311
Contig207	93	C	A	277/290	290/318	169/183	381/397	433/461	347/375	402/428	209/236	394/429	286/310
Contig207	94	T	A	279/282	310/314	176/182	383/385	448/455	348/355	419/423	234/237	422/426	305/311
Contig207	95	T	G	281/283	319/319	181/182	385/386	461/463	359/363	422/423	234/237	424/426	311/312
Contig207	96	T	C	281/282	307/312	182/183	388/390	446/450	360/362	406/407	237/237	410/414	310/311
Contig207	97	G	A	282/292	302/324	169/175	351/398	443/469	346/361	392/417	213/221	394/419	302/319
Contig207	98	A	C	272/278	304/310	176/180	391/403	456/465	355/368	412/422	229/237	415/430	294/304
Contig207	100	C	A	282/293	317/328	171/172	403/407	452/459	370/379	402/411	224/227	418/428	314/320
Contig207	101	T	A	293/295	319/322	174/178	373/396	443/467	356/370	412/418	234/238	411/425	315/317
Contig207	103	A	G	289/294	319/323	181/183	399/399	468/469	368/371	417/417	239/243	421/423	314/316
Contig207	104	A	T	289/293	318/323	177/179	401/404	466/473	374/377	421/429	233/234	423/430	314/318
Contig207	105	A	G	283/295	307/317	174/186	393/401	442/464	358/379	388/424	231/240	402/426	312/317
Contig207	106	C	A	288/298	306/320	171/179	388/404	451/472	353/383	401/425	223/237	417/431	303/317
Contig207	108	T	G	281/290	309/322	182/186	396/405	462/472	356/371	412/426	237/242	424/433	303/314
Contig207	111	G	A	274/286	316/322	174/178	370/392	438/463	353/370	397/414	225/232	408/425	296/312
Contig207	113	T	G	289/289	319/320	179/179	376/391	459/464	368/372	409/413	239/241	417/424	304/311
Contig207	114	T	G	285/290	320/324	176/180	389/397	462/470	374/376	422/424	241/243	425/430	306/312
Contig207	115	T	C	275/291	308/321	171/180	372/396	451/469	352/366	398/426	227/241	396/421	298/316
Contig207	116	T	G	280/287	316/318	168/174	391/393	461/469	365/372	417/428	233/237	430/431	302/307
Contig207	117	G	A	263/288	294/321	171/180	357/366	441/459	308/340	390/415	227/238	387/410	291/312
Contig207	118	A	T	275/278	302/305	172/175	385/388	452/468	359/365	409/417	234/236	417/419	295/296
Contig207	119	G	A	278/287	311/319	167/171	387/392	414/438	355/365	377/390	235/239	388/398	304/310
Contig207	120	C	T	282/291	309/315	166/169	381/391	450/462	355/372	404/413	221/222	407/415	306/312
Contig207	122	C	T	282/294	305/319	173/181	385/403	449/468	367/379	411/422	236/241	410/425	310/316
Contig207	123	T	C	283/292	304/319	168/179	391/394	459/474	363/373	414/427	234/239	416/425	298/308
Contig207	124	C	T	271/289	301/317	178/185	383/396	452/470	360/373	408/424	229/237	406/425	299/311
Contig207	125	A	T	281/293	301/318	169/181	365/389	443/469	354/375	407/425	230/238	390/418	300/315
Contig207	126	T	A	257/291	278/317	169/181	361/394	408/468	346/374	395/424	214/232	381/417	272/308
Contig207	127	T	A	252/289	269/316	149/181	331/391	400/470	315/366	362/424	198/233	339/423	259/312
Contig207	128	A	T	287/287	302/313	174/181	386/391	455/466	356/369	408/423	226/234	423/425	296/308
Contig207	129	G	A	271/283	297/311	175/179	376/387	441/453	350/366	397/404	232/242	404/417	296/304
Contig207	130	C	T	279/290	293/310	172/178	383/392	450/469	353/364	405/423	220/231	404/419	294/311
Contig207	132	C	T	282/291	312/322	164/175	364/390	445/467	358/369	421/426	221/230	406/419	303/315
Contig207	133	C	T	264/292	276/320	166/179	359/390	413/456	343/369	363/419	205/230	382/421	286/316
Contig207	134	T	A	282/287	311/315	169/174	386/388	456/460	361/370	425/428	236/238	423/425	300/307
Contig207	135	T	A	292/292	320/323	180/181	394/395	456/464	360/369	426/428	233/235	427/427	306/315
Contig207	136	C	T	266/292	289/321	168/180	348/393	432/466	348/373	393/428	207/229	386/421	299/318
Contig207	138	C	T	283/291	307/319	177/183	383/401	456/470	363/381	406/426	234/241	399/418	303/314
Contig207	139	G	A	278/290	314/322	175/179	383/391	458/466	357/370	414/419	230/236	415/425	301/309
Contig207	140	T	C	284/289	312/317	178/179	398/403	466/467	370/373	426/429	236/240	406/415	299/305
Contig207	141	T	C	276/287	300/314	166/179	367/389	440/468	347/367	405/426	225/234	391/420	292/302
Contig207	142	G	A	272/283	296/312	178/182	370/378	441/459	349/365	407/424	221/231	410/422	295/303
Contig207	143	A	C	272/281	300/309	174/182	373/377	445/452	348/361	407/415	232/236	397/405	297/305
Contig208	127	A	G	138/138	145/145	95/97	205/205	387/387	88/88	390/393	67/67	341/348	165/165
Contig208	136	G	A	120/140	110/152	75/97	137/206	306/388	52/89	211/390	49/67	217/350	133/169
Contig208	137	T	C	110/143	122/152	76/99	141/208	326/393	49/89	215/399	40/68	200/352	136/169
Contig208	147	G	A	107/137	126/149	97/97	177/203	386/386	80/86	395/395	60/66	345/349	158/167
Contig208	156	G	A	132/137	146/150	93/93	199/199	376/376	86/86	386/386	64/65	342/342	156/164
Contig208	167	G	A	117/138	138/148	91/93	183/204	384/385	85/85	388/391	66/68	348/350	157/165
Contig208	172	G	A	141/141	145/153	97/97	205/205	393/393	85/88	397/397	69/69	348/351	167/167
Contig208	182	T	G	128/128	142/144	96/96	196/196	384/385	70/85	386/387	68/68	335/335	169/169
Contig208	199	A	G	112/114	123/133	81/84	167/173	319/356	65/80	341/367	54/61	275/305	121/157
Contig209	106	C	G	166/169	224/230	79/80	107/109	145/146	146/147	167/170	98/98	129/131	184/187
Contig209	126	G	A	166/169	231/233	84/84	109/110	139/144	140/144	170/171	99/100	129/130	189/191
Contig209	129	G	A	163/177	220/245	79/88	111/112	143/151	141/149	149/169	88/101	127/133	180/199
Contig209	130	C	A	157/172	223/242	75/83	108/108	134/146	142/147	146/167	92/100	121/124	177/191
Contig210	116	A	C	135/175	192/248	81/136	143/273	189/311	127/214	176/264	70/100	248/400	98/177
Contig210	117	C	T	176/176	241/247	151/152	268/268	304/308	211/212	257/258	108/108	407/408	175/178
Contig210	122	G	C	165/167	227/236	143/144	257/267	295/303	202/204	260/261	98/99	392/398	166/167
Contig210	125	T	A	166/169	226/230	143/146	277/277	306/306	211/211	266/266	101/101	406/406	166/166
Contig210	128	C	T	129/172	183/229	70/151	148/270	203/294	145/207	189/252	79/108	261/394	103/169
Contig210	134	G	A	170/170	244/244	135/139	268/268	261/276	186/197	218/232	95/98	363/365	172/172
Contig210	140	G	C	170/173	244/245	150/150	268/269	305/309	205/207	267/269	105/105	403/406	174/176
Contig210	146	G	A	173/173	238/241	148/148	256/266	302/308	202/203	257/261	107/108	410/414	172/175
Contig210	156	A	C	171/174	235/238	151/151	271/271	309/309	207/208	266/267	109/110	419/419	172/175
Contig210	167	C	T	175/175	240/242	146/150	267/276	300/306	207/209	262/266	106/107	411/414	177/177
Contig210	169	C	G	141/180	198/246	81/150	149/276	215/311	149/212	197/268	81/110	278/422	108/178
Contig210	173	A	G	139/170	194/237	92/145	164/274	240/303	161/211	214/264	89/109	308/415	117/172
Contig210	174	A	C	172/175	237/241	149/149	277/277	310/311	212/212	263/264	110/110	415/416	173/175
Contig210	175	C	A	178/178	245/246	151/151	274/277	309/310	209/209	262/265	109/109	412/414	179/179
Contig210	176	T	C	174/176	246/247	150/150	271/276	306/309	209/211	258/266	106/107	419/423	168/175
Contig210	185	C	A	172/173	237/238	114/142	269/270	294/298	203/205	254/258	75/108	394/406	175/175
Contig213	24	T	A	53/54	105/105	53/55	68/69	51/56	51/55	69/74	63/65	49/54	75/77
Contig213	28	G	T	53/54	104/107	55/55	73/74	56/56	55/57	74/74	67/67	48/52	75/77
Contig213	45	A	G	65/69	118/126	62/67	87/92	71/79	67/69	67/78	64/76	60/67	85/93
Contig213	47	G	A	67/68	117/123	64/65	91/93	77/78	69/70	78/78	75/76	67/67	92/92
Contig213	48	A	G	69/70	123/124	61/67	93/93	75/77	72/72	73/77	73/75	66/66	89/91
Contig213	64	C	T	99/102	156/161	82/85	136/139	110/111	104/106	117/123	79/89	97/99	150/150
Contig213	66	G	T	94/106	152/162	87/87	131/138	111/112	107/109	119/123	87/89	105/110	152/156
Contig213	70	G	A	105/108	162/163	89/89	140/140	114/114	107/109	128/128	89/90	103/106	147/153
Contig213	75	T	C	105/110	154/160	88/92	131/140	107/116	100/107	120/126	92/95	108/109	151/157
Contig213	76	A	C	106/108	157/162	88/92	139/141	109/112	108/109	124/126	93/93	107/110	153/157
Contig213	77	G	A	110/110	155/163	88/88	136/139	117/117	111/112	127/127	92/92	107/111	155/155
Contig213	78	G	A	111/111	160/162	86/86	139/140	115/116	108/108	122/122	91/91	103/109	152/155
Contig213	83	A	T	104/107	153/158	84/87	118/123	106/111	105/105	113/117	79/84	109/109	145/150
Contig213	85	T	C	105/108	158/158	88/88	125/127	107/111	105/105	115/119	77/79	103/108	146/151
Contig213	89	T	C	102/102	147/147	79/79	122/122	102/108	90/94	111/111	73/76	102/102	143/145
Contig213	93	G	A	93/97	130/133	72/76	99/117	98/101	90/92	98/108	70/72	82/98	122/133
Contig217	48	T	C	164/170	185/187	87/87	138/141	223/226	204/206	251/257	68/69	168/170	153/153
Contig217	49	C	T	164/169	187/198	88/88	137/140	228/229	208/211	256/259	70/71	169/172	150/151
Contig217	50	C	G	161/166	183/195	84/86	134/140	213/223	209/213	251/255	64/66	161/165	146/146
Contig217	51	A	G	163/172	183/197	82/90	132/138	224/230	190/213	237/257	64/67	156/169	136/152
Contig217	52	C	T	174/178	205/205	86/90	127/145	223/232	191/224	242/264	66/72	163/177	132/151
Contig217	57	T	C	182/186	200/212	96/97	146/148	219/233	206/224	253/265	75/76	177/180	158/158
Contig217	58	C	A	203/208	222/233	122/127	186/193	292/311	231/252	301/317	93/96	203/210	178/179
Contig217	119	C	T	270/296	306/322	181/188	283/313	409/419	299/316	407/435	188/204	359/380	269/277
Contig217	120	T	C	297/298	326/326	188/193	309/309	399/404	307/310	422/423	206/208	359/363	271/272
Contig217	121	A	T	278/290	293/309	168/183	283/303	364/385	272/298	378/406	186/200	351/372	255/272
Contig217	122	T	C	290/290	301/306	188/190	298/299	380/383	300/302	396/399	205/205	368/369	270/271
Contig217	123	G	A	282/297	305/316	183/189	294/300	372/385	295/308	392/402	186/202	347/362	265/272
Contig217	124	C	A	268/293	293/303	160/186	283/309	335/381	279/302	375/406	195/203	344/369	258/270
Contig217	126	A	G	287/289	299/300	183/186	305/305	359/381	279/300	394/404	199/203	358/364	259/271
Contig217	127	T	C	290/293	302/306	188/188	297/298	370/373	296/296	384/391	200/204	360/363	269/269
Contig217	130	C	A	292/294	305/307	175/176	298/300	374/377	299/300	394/400	197/199	364/364	267/274
Contig217	132	C	T	289/289	302/303	178/181	293/294	360/377	288/292	394/401	191/196	354/361	265/273
Contig217	134	G	T	278/284	286/290	184/185	297/297	376/379	287/289	393/396	199/201	361/361	264/264
Contig219	66	G	C	76/80	93/94	47/58	152/159	109/133	136/161	119/138	47/53	144/147	93/98
Contig219	90	A	C	248/251	278/280	186/190	469/473	367/370	318/319	357/363	146/148	468/483	290/290
Contig219	91	C	T	221/222	262/262	175/175	402/402	332/332	267/271	325/327	136/139	409/413	264/267
Contig219	92	C	T	215/220	236/248	160/169	380/394	313/325	244/266	303/325	123/137	405/412	233/264
Contig219	93	G	T	222/223	239/247	171/172	381/389	328/330	273/275	317/318	135/135	408/411	259/263
Contig219	94	T	G	204/227	222/245	154/171	370/399	273/326	264/273	293/326	128/135	382/408	240/266
Contig219	95	T	A	221/222	247/253	176/177	403/408	325/325	259/273	327/327	139/139	418/420	267/268
Contig219	119	T	C	203/221	229/236	169/171	383/397	287/293	261/264	304/312	129/130	378/389	255/261
Contig219	120	C	T	212/222	210/230	155/162	394/398	318/320	253/262	313/325	131/135	412/425	263/264
Contig219	121	A	G	216/217	230/235	163/165	376/382	314/324	247/252	313/325	130/133	409/421	260/262
Contig219	122	C	G	216/217	232/232	163/171	375/392	317/322	258/262	317/323	130/136	411/423	245/253
Contig219	123	A	T	217/217	233/233	173/173	395/395	317/317	257/258	314/316	132/133	391/401	262/262
Contig219	127	G	A	203/208	208/226	156/166	353/387	308/311	244/251	299/319	125/132	410/417	250/261
Contig219	128	T	A	210/211	221/228	155/164	380/389	305/315	247/254	319/325	128/134	406/423	238/258
Contig219	129	C	T	206/211	228/232	162/167	362/379	305/313	253/254	308/320	129/132	407/415	255/258
Contig219	130	A	C	203/206	217/223	167/170	371/373	313/320	255/255	322/324	131/132	420/424	244/246
Contig219	133	C	T	199/212	224/231	158/160	375/385	309/320	245/249	306/322	125/126	403/417	241/254
Contig219	134	A	C	207/212	229/230	161/161	383/386	311/316	254/254	314/320	127/127	407/412	253/253
Contig219	135	A	G	209/212	226/231	154/165	393/397	310/315	243/256	304/314	125/132	395/411	248/250
Contig219	136	A	T	205/210	233/234	163/165	389/393	316/319	254/258	321/323	129/133	420/421	248/251
Contig219	137	G	T	189/211	204/230	145/168	363/390	279/310	225/251	273/318	115/133	345/413	216/255
Contig219	138	A	C	212/212	227/227	159/162	390/394	309/309	255/257	315/319	128/133	415/416	253/253
Contig219	139	A	G	203/208	226/229	163/165	391/391	296/298	246/250	310/313	127/129	393/399	250/252
Contig219	140	C	T	203/209	225/229	141/162	362/386	300/309	224/241	300/313	121/127	404/411	236/243
Contig219	141	T	A	204/206	220/225	162/165	365/379	292/299	241/243	305/308	130/132	393/405	230/239
Contig227	66	G	T	84/84	105/105	69/80	113/113	165/167	106/108	202/206	66/75	111/111	79/81
Contig227	67	G	A	85/87	105/106	64/65	112/113	168/171	104/109	200/206	69/69	114/115	75/79
Contig227	69	C	G	53/86	65/107	54/79	64/114	109/174	86/109	129/205	44/75	75/113	47/78
Contig227	70	C	G	84/86	105/108	75/80	108/110	153/166	101/108	179/208	71/78	103/111	73/77
Contig227	80	G	A	88/89	109/113	82/83	112/114	176/177	113/113	207/211	81/81	115/117	80/80
Contig227	86	A	G	76/89	101/110	68/84	102/125	143/177	101/111	192/211	68/81	103/118	71/82
Contig227	89	T	A	91/91	109/109	84/85	127/132	179/185	115/117	212/212	82/82	118/122	81/83
Contig227	97	G	A	89/89	111/112	85/86	132/133	183/185	118/118	214/219	82/82	126/126	86/86
Contig227	101	G	A	66/89	90/113	67/86	84/129	138/170	97/117	147/189	64/83	88/114	64/83
Contig227	102	A	T	82/82	90/91	85/87	132/133	187/189	119/120	209/211	83/83	125/128	78/80
Contig227	112	T	C	65/91	72/112	56/85	94/132	123/187	82/119	151/219	62/82	88/129	56/84
Contig227	113	C	T	87/88	109/110	83/84	134/135	184/188	117/118	216/217	80/81	122/127	80/81
Contig227	117	T	C	92/92	111/114	85/86	131/133	188/191	118/119	214/215	82/83	126/127	83/83
Contig227	120	A	C	83/83	97/99	84/84	130/132	178/179	116/119	207/211	80/80	120/121	78/78
Contig227	122	G	T	81/92	91/105	70/85	110/130	133/152	92/114	155/173	68/76	97/104	69/82
Contig227	126	C	G	68/86	79/101	63/79	96/116	133/173	83/106	147/195	60/72	93/118	61/78
Contig227	128	T	G	74/77	87/91	78/81	121/123	169/175	108/109	183/194	71/72	110/114	72/72
Contig228	289	C	G	402/407	429/438	320/337	379/392	441/457	395/411	410/431	309/323	487/494	447/454
Contig228	323	T	C	388/393	425/428	333/341	399/400	441/451	418/420	417/420	320/327	491/495	436/438
Contig234	204	A	T	140/177	131/164	59/63	101/102	131/136	97/102	120/127	89/92	172/177	156/174
Contig234	209	G	A	153/155	134/136	64/64	104/105	134/138	93/101	120/124	84/86	172/176	159/161
Contig234	213	A	T	136/140	120/123	54/60	98/104	131/136	86/94	109/120	80/84	168/174	141/148
Contig234	217	G	A	133/136	115/118	60/60	101/102	133/133	92/93	108/114	84/86	159/168	147/148
Contig234	220	G	A	135/136	118/119	55/56	95/98	131/133	94/94	111/114	83/84	164/168	144/145
Contig234	223	G	A	126/127	110/113	57/58	95/96	128/131	90/92	104/106	85/86	165/167	134/135
Contig234	226	C	T	132/136	121/122	53/54	98/98	127/129	86/88	106/110	79/80	154/162	142/143
Contig234	238	G	A	132/134	115/119	57/57	94/100	120/127	91/93	107/110	82/82	166/168	141/144
Contig234	244	G	A	129/135	107/116	50/57	89/99	114/128	78/86	96/107	76/83	144/162	128/140
Contig234	246	G	A	74/136	69/119	33/56	49/99	64/126	58/89	62/107	53/82	87/166	84/141
Contig234	247	C	T	136/138	118/120	55/55	97/101	130/131	90/91	109/109	81/84	165/166	134/139
Contig234	250	C	A	136/138	116/120	56/56	97/98	126/130	88/89	110/111	83/86	160/163	133/136
Contig234	252	A	C	133/135	118/119	55/56	99/102	122/129	92/92	108/110	85/86	161/161	138/141
Contig234	255	T	A	133/137	116/116	53/56	103/103	130/132	91/91	108/109	80/80	164/166	140/142
Contig234	257	T	G	134/137	115/116	56/57	100/100	129/133	91/91	106/107	82/83	164/166	138/142
Contig234	258	T	G	131/136	119/119	57/57	102/102	131/131	85/87	109/109	82/83	164/168	140/143
Contig234	269	G	C	134/137	113/117	53/56	94/99	126/130	84/91	102/107	81/84	166/167	136/141
Contig234	270	T	A	130/135	116/119	53/56	97/101	128/132	85/91	103/108	80/83	163/164	136/142
Contig234	272	A	T	132/135	117/119	55/56	97/99	130/132	85/88	104/108	80/81	161/165	139/139
Contig234	275	T	G	133/134	113/114	54/55	99/100	123/125	85/89	106/108	81/81	154/157	135/136
Contig234	276	T	C	124/127	109/113	51/53	99/99	121/122	84/86	104/108	76/80	159/161	133/135
Contig243	89	C	T	92/106	104/115	47/52	105/112	84/89	73/80	118/123	47/51	92/102	82/91
Contig243	91	T	A	131/132	127/131	61/64	121/121	107/109	92/92	139/141	61/62	122/122	104/106
Contig243	99	C	T	109/111	121/124	67/74	85/88	101/104	82/84	110/112	61/61	95/96	99/100
Contig243	103	T	C	90/121	91/135	58/86	47/93	78/108	70/100	104/133	59/73	78/111	67/109
Contig243	104	T	G	121/121	137/137	82/82	96/96	112/113	97/97	135/136	69/69	105/114	104/109
Contig243	106	G	T	123/124	141/142	81/85	104/104	113/115	98/101	139/140	72/75	115/119	110/112
Contig243	107	A	T	123/124	137/137	84/85	111/111	120/125	102/103	142/143	75/76	123/123	113/113
Contig243	108	C	T	128/129	142/148	87/89	110/111	121/127	102/103	133/141	79/79	119/120	116/116
Contig243	109	G	A	82/130	99/146	56/90	71/112	84/129	69/103	73/143	41/80	73/124	70/118
[truncated: 35,047 more rows]
